# Supplementary material for: The ansa-bridged cyclo­penta­dienyl titanium complex [{η5-C5Me4CH2-C(NMe2)=N}TiCl2]
Source: Acta Crystallogr Sect E Struct Rep Online. 2009 May 7;65(Pt 6):m611. doi: 10.1107/S1600536809015839 (PMC2969701; doi:10.1107/S1600536809015839)
Supplement: Supplementary file 2 [file e-65-0m611-Isup2.hkl]

# 
# h,k,l, Fc-squared, Fo-squared, sigma(Fo-squared) and status flag 
# 
data_I
_shelx_title ' s533p in Pbca' 
_shelx_refln_list_code          4 
_shelx_F_calc_maximum      296.46 
_exptl_crystal_F_000      1344.00 
_reflns_d_resolution_high  0.8406 
 
loop_ 
 _symmetry_equiv_pos_as_xyz 
 'x, y, z' 
 '-x+1/2, -y, z+1/2' 
 '-x, y+1/2, -z+1/2' 
 'x+1/2, -y+1/2, -z' 
 '-x, -y, -z' 
 'x-1/2, y, -z-1/2' 
 'x, -y-1/2, z-1/2' 
 '-x-1/2, y-1/2, z' 
 
_cell_length_a    12.6002 
_cell_length_b    15.4976 
_cell_length_c    15.5738 
_cell_angle_alpha  90.000 
_cell_angle_beta   90.000 
_cell_angle_gamma  90.000 
 
_shelx_F_squared_multiplier     1.000 
 
loop_ 
 _refln_index_h 
 _refln_index_k 
 _refln_index_l 
 _refln_F_squared_calc 
 _refln_F_squared_meas 
 _refln_F_squared_sigma 
 _refln_observed_status 
   2   0   0    26023.15    28470.07    452.56 o 
   4   0   0    33852.03    36727.13    478.43 o 
   6   0   0     5150.74     4798.11     87.03 o 
   8   0   0     1410.61     1428.73     64.86 o 
  10   0   0    10870.25    10533.65    246.21 o 
  12   0   0     2391.88     2388.82    160.62 o 
  14   0   0      301.16      333.18     78.65 o 
   2   1   0       58.00       81.79      6.55 o 
   4   1   0      752.01      833.55     20.46 o 
   6   1   0     7575.46     8431.38    108.85 o 
   8   1   0    12485.36    12201.77    182.06 o 
  10   1   0     1630.00     1515.39     53.25 o 
  12   1   0       33.72       71.43     27.82 o 
  14   1   0       13.83       56.41     30.21 o 
   0   2   0    73845.31    70628.02   1551.65 o 
   2   2   0    61425.17    63533.84    798.39 o 
   4   2   0        1.65       13.61      5.03 o 
   6   2   0      498.80      582.21     31.49 o 
   8   2   0     3266.93     2885.48     80.60 o 
  10   2   0       30.93       86.71     19.24 o 
  12   2   0     4753.04     4336.79    203.76 o 
  14   2   0      326.46      332.55     53.79 o 
   2   3   0        8.89       55.39      8.62 o 
   4   3   0     2045.21     1818.04     39.55 o 
   6   3   0     5089.14     4765.77     81.98 o 
   8   3   0     3808.89     3315.56    104.81 o 
  10   3   0     2622.06     2424.27     80.40 o 
  12   3   0     1396.08     1371.67     83.47 o 
  14   3   0       10.37       84.11     33.88 o 
   0   4   0      283.91      211.91     15.75 o 
   2   4   0     1686.74     1704.11     40.66 o 
   4   4   0     2480.78     2322.16     55.67 o 
   6   4   0     1275.95     1359.73     45.12 o 
   8   4   0     4441.47     4319.09    153.62 o 
  10   4   0      275.70      273.36     31.65 o 
  12   4   0      925.75      869.35     77.31 o 
  14   4   0       36.53       71.39     42.09 o 
   2   5   0       87.07      142.86     17.85 o 
   4   5   0    26297.24    27964.44    383.18 o 
   6   5   0    13379.74    13495.34    186.41 o 
   8   5   0       98.69      130.93     10.02 o 
  10   5   0       30.42       26.05     17.55 o 
  12   5   0      934.95      894.86     71.21 o 
  14   5   0      120.24      171.50     43.59 o 
   0   6   0     9040.18    10023.98    188.58 o 
   2   6   0     7194.23     7475.26    123.27 o 
   4   6   0    41874.87    44803.43    593.59 o 
   6   6   0      466.37      446.67     25.85 o 
   8   6   0     6039.29     6112.64    328.61 o 
  10   6   0     1461.97     1406.45     61.82 o 
  12   6   0      477.31      551.16     63.27 o 
  14   6   0     3232.75     3159.93    180.32 o 
   2   7   0     3690.36     3955.97     80.26 o 
   4   7   0      890.50      837.58     35.16 o 
   6   7   0        0.04       26.99     10.80 o 
   8   7   0     2739.10     2578.27     66.60 o 
  10   7   0      724.54      742.59     46.10 o 
  12   7   0      373.04      512.92    109.90 o 
   0   8   0     1915.88     1964.69     64.78 o 
   2   8   0     2939.57     2962.96     61.02 o 
   4   8   0    17146.94    18145.63    273.46 o 
   6   8   0      373.07      438.48     32.52 o 
   8   8   0      298.74      352.06     39.54 o 
  10   8   0     1026.87     1057.38     90.86 o 
  12   8   0      668.73      765.83     72.18 o 
   2   9   0    14154.19    15160.62    315.43 o 
   4   9   0     3927.65     3667.46     76.57 o 
   6   9   0        4.09       30.66     10.77 o 
   8   9   0     4316.24     4375.98     96.79 o 
  10   9   0        8.11       38.21     27.26 o 
  12   9   0      126.10      200.62     34.36 o 
   0  10   0     1081.04     1029.10     49.21 o 
   2  10   0     3572.69     3683.77     75.03 o 
   4  10   0     1174.97     1055.38     38.24 o 
   6  10   0        0.98       22.39     10.14 o 
   8  10   0     5433.19     5211.84    110.80 o 
  10  10   0      327.68      310.70     48.68 o 
  12  10   0      714.04      642.43    102.33 o 
   2  11   0     3968.34     4165.18    100.48 o 
   4  11   0     2030.30     2133.46     69.63 o 
   6  11   0      470.36      521.04     39.72 o 
   8  11   0     3996.27     4195.35    117.31 o 
  10  11   0     2843.33     3006.14    128.62 o 
  12  11   0        9.31       24.20     43.30 o 
   0  12   0     7601.40     7039.74    268.67 o 
   2  12   0        3.35       14.33     11.47 o 
   4  12   0      954.39      937.44     77.37 o 
   6  12   0     4332.69     4253.94    113.30 o 
   8  12   0     2883.59     2818.29    114.68 o 
  10  12   0      566.04      715.33     70.27 o 
   2  13   0      374.34      407.18     48.60 o 
   4  13   0      468.54      477.59     50.68 o 
   6  13   0     1637.92     1755.92     87.68 o 
   8  13   0       96.59      194.89     46.16 o 
   0  14   0     7328.72     7537.17    300.25 o 
   2  14   0     3953.83     3825.67    140.40 o 
   4  14   0     1155.24     1032.66     71.41 o 
   6  14   0      308.54      360.99     50.69 o 
   8  14   0       38.78       75.71     26.79 o 
   2  15   0      262.03      310.07     46.50 o 
   4  15   0       99.25      153.74     34.32 o 
   6  15   0      258.94      351.35     49.33 o 
   8  15   0       94.90      111.58     32.49 o 
   0  16   0     5807.04     5908.43    274.61 o 
   2  16   0     1953.74     1706.25     96.30 o 
   4  16   0      743.27      743.95     70.78 o 
   6  16   0       25.76       58.68     21.23 o 
   2  17   0     1559.50     1357.87     89.28 o 
   4  17   0      831.65      797.06     75.96 o 
   0  18   0      626.20      632.75    105.01 o 
   2  18   0      373.36      461.08     63.33 o 
   1   1   1      246.87      212.35      7.64 o 
   2   1   1     3585.08     3847.18     40.85 o 
   3   1   1     4924.04     4887.43     43.75 o 
   4   1   1      639.75      519.98     10.39 o 
   5   1   1      114.92      109.44      7.35 o 
   6   1   1      234.95      313.42      9.50 o 
   7   1   1     8748.98     8416.01     74.57 o 
   8   1   1     8685.19     8676.07     91.64 o 
   9   1   1    10948.06    10892.90    122.26 o 
  10   1   1     3106.04     2842.21     56.51 o 
  11   1   1     1611.27     1446.15     46.57 o 
  12   1   1        8.43       26.38     11.46 o 
  13   1   1      672.90      726.16     51.77 o 
  14   1   1       71.35       97.23     21.25 o 
   0   2   1    22237.32    23400.23    519.45 o 
   1   2   1    21022.56    22653.46    207.81 o 
   2   2   1      455.81      404.01     10.32 o 
   3   2   1     2105.78     2180.55     28.25 o 
   4   2   1     3446.33     3434.70     38.73 o 
   5   2   1     1419.39     1449.69     23.56 o 
   6   2   1     1693.89     1758.91     31.00 o 
   7   2   1      400.65      257.71     11.05 o 
   8   2   1      395.58      424.22     17.71 o 
   9   2   1     2243.58     2391.74     49.59 o 
  10   2   1     2262.72     2075.82     48.32 o 
  11   2   1     4274.97     3747.15     86.20 o 
  12   2   1      291.98      357.91     31.89 o 
  13   2   1       24.71       50.03     15.78 o 
  14   2   1       77.41      119.79     24.33 o 
   1   3   1      453.33      523.96     13.36 o 
   2   3   1     2607.19     2917.29     36.02 o 
   3   3   1       50.96       74.98      7.05 o 
   4   3   1      181.29      169.86      8.84 o 
   5   3   1     5899.18     6791.32     72.17 o 
   6   3   1       86.24      142.57      9.75 o 
   7   3   1      701.76      816.90     20.90 o 
   8   3   1      450.11      434.99     18.44 o 
   9   3   1       16.73       29.77     11.11 o 
  10   3   1     1930.86     1694.90     60.90 o 
  11   3   1     1783.97     1616.12     54.14 o 
  12   3   1      323.69      332.48     30.93 o 
  13   3   1      729.62      810.83     55.28 o 
  14   3   1      280.49      306.68     37.09 o 
   0   4   1     1732.85     2064.21     93.99 o 
   1   4   1     1901.06     1939.33     28.97 o 
   2   4   1    10342.10    10932.81    104.75 o 
   3   4   1    13153.10    13072.26    124.56 o 
   4   4   1     6651.08     6831.01     77.06 o 
   5   4   1      766.21      717.90     18.52 o 
   6   4   1        1.19       16.09      5.77 o 
   7   4   1     4758.75     4461.66     59.33 o 
   8   4   1      410.89      400.41     18.63 o 
   9   4   1      396.99      487.48     24.47 o 
  10   4   1        8.95       49.51     13.71 o 
  11   4   1      692.99      716.55     38.42 o 
  12   4   1     1214.21     1082.47     45.99 o 
  13   4   1     3354.37     3292.57    116.65 o 
  14   4   1      993.48     1051.73     62.13 o 
   1   5   1     6621.84     7160.92     80.14 o 
   2   5   1    13001.84    14300.51    134.77 o 
   3   5   1     1742.72     1847.11     31.20 o 
   4   5   1     3858.71     3783.23     51.53 o 
   5   5   1     3273.21     2897.25     46.22 o 
   6   5   1    10257.57    10309.47    106.85 o 
   7   5   1     1254.15     1054.02     26.16 o 
   8   5   1      882.44      826.85     26.31 o 
   9   5   1       10.11       51.51     15.24 o 
  10   5   1        2.07       22.87      9.38 o 
  11   5   1      318.44      379.65     32.95 o 
  12   5   1     1100.75     1078.17     45.63 o 
  13   5   1      416.77      463.13     42.92 o 
  14   5   1      340.99      374.22     43.03 o 
   0   6   1     5957.52     5821.98     97.97 o 
   1   6   1      431.87      350.33     12.33 o 
   2   6   1       35.51      111.03      8.34 o 
   3   6   1      429.88      398.57     14.64 o 
   4   6   1      452.44      471.37     16.25 o 
   5   6   1       44.48       32.86      8.42 o 
   6   6   1       21.93       46.47      6.28 o 
   7   6   1       37.77       45.93     10.21 o 
   8   6   1      338.53      348.09     23.39 o 
   9   6   1       40.27       77.68     14.10 o 
  10   6   1       27.46       49.71     10.80 o 
  11   6   1     1817.52     1683.40     56.21 o 
  12   6   1      395.04      419.49     39.10 o 
  13   6   1      948.68     1006.26     56.74 o 
  14   6   1      168.93      190.66     31.58 o 
   1   7   1     2872.04     3311.85     50.44 o 
   2   7   1      595.98      690.79     25.25 o 
   3   7   1      395.08      288.00     14.57 o 
   4   7   1     4707.34     4648.22     63.25 o 
   5   7   1     5832.03     5703.13     74.91 o 
   6   7   1     8091.01     8550.36     96.39 o 
   7   7   1     3959.78     3937.13     60.73 o 
   8   7   1     2729.20     2705.53     53.44 o 
   9   7   1      950.90      974.92     41.67 o 
  10   7   1      185.86      235.15     23.53 o 
  11   7   1     1051.88     1105.28     44.91 o 
  12   7   1     1174.55     1207.96     59.08 o 
  13   7   1      468.91      547.56     46.64 o 
   0   8   1       34.08       46.81     16.51 o 
   1   8   1      436.70      487.07     16.30 o 
   2   8   1       16.53       27.41      5.37 o 
   3   8   1     5225.23     5250.40     68.51 o 
   4   8   1      956.70      980.13     26.07 o 
   5   8   1      128.95      149.02     12.90 o 
   6   8   1      117.19      134.23     12.63 o 
   7   8   1     4313.40     4309.94     60.49 o 
   8   8   1      163.52      214.50     17.31 o 
   9   8   1      336.11      465.12     27.13 o 
  10   8   1       46.16       92.78     15.96 o 
  11   8   1      266.55      366.67     30.95 o 
  12   8   1        8.90       58.21     17.24 o 
  13   8   1      248.19      361.76     55.53 o 
   1   9   1     1503.60     1399.44     27.90 o 
   2   9   1       56.91       65.62      8.15 o 
   3   9   1      943.45      846.02     29.96 o 
   4   9   1     2415.92     2156.14     41.55 o 
   5   9   1      109.18      181.58     13.57 o 
   6   9   1     3475.52     3420.51     61.28 o 
   7   9   1     2273.42     2195.26     43.77 o 
   8   9   1      511.80      609.07     26.66 o 
   9   9   1     2936.75     3123.68     68.74 o 
  10   9   1       64.17      111.38     24.65 o 
  11   9   1        3.12       25.06     13.68 o 
  12   9   1      363.28      462.82     49.78 o 
  13   9   1        3.29       71.69     24.11 o 
   0  10   1     1604.59     1663.85     79.23 o 
   1  10   1     3835.89     3377.07     49.13 o 
   2  10   1      474.27      462.71     17.42 o 
   3  10   1       46.26       59.17      8.09 o 
   4  10   1      571.39      616.20     21.88 o 
   5  10   1      828.63      876.97     48.35 o 
   6  10   1        5.36       49.54      8.22 o 
   7  10   1      414.60      496.64     23.01 o 
   8  10   1      116.08      138.82     15.91 o 
   9  10   1      342.41      434.11     36.04 o 
  10  10   1      132.75      218.56     27.57 o 
  11  10   1     1840.95     1882.36    112.12 o 
  12  10   1      601.61      776.82     74.64 o 
   1  11   1     1693.61     1596.81     40.78 o 
   2  11   1     2448.40     2319.83     50.52 o 
   3  11   1     3340.95     3253.11     56.46 o 
   4  11   1       95.36      178.92     24.34 o 
   5  11   1      242.40      305.06     23.56 o 
   6  11   1     1163.43     1148.45     35.88 o 
   7  11   1       38.95       70.08     12.24 o 
   8  11   1     1003.14     1103.77     38.00 o 
   9  11   1      307.84      377.23     36.20 o 
  10  11   1        5.83       32.33     18.19 o 
  11  11   1      264.18      316.36     42.80 o 
  12  11   1      320.61      354.65     58.56 o 
   0  12   1     1382.74     1234.34    140.88 o 
   1  12   1     2041.62     1798.94     44.98 o 
   2  12   1     1221.98     1199.75     37.04 o 
   3  12   1     1220.51     1153.57     58.05 o 
   4  12   1       53.67       92.16     16.14 o 
   5  12   1      516.60      561.61     33.19 o 
   6  12   1      319.61      341.30     26.97 o 
   7  12   1       41.41       72.25     12.72 o 
   8  12   1       72.62      117.79     17.85 o 
   9  12   1      797.79      885.77     63.68 o 
  10  12   1      169.55      293.23     40.32 o 
  11  12   1      419.57      419.18     87.12 o 
   1  13   1     1762.57     1686.40     80.05 o 
   2  13   1     1840.23     1524.63     57.49 o 
   3  13   1     3709.98     3506.47     91.31 o 
   4  13   1      292.52      320.45     30.89 o 
   5  13   1      427.02      414.08     30.05 o 
   6  13   1        0.67       12.10      9.49 o 
   7  13   1      609.30      635.47     37.26 o 
   8  13   1      453.36      543.76     55.84 o 
   9  13   1     1137.07     1216.69     67.45 o 
  10  13   1      840.70      956.47     84.97 o 
   0  14   1      403.96      346.50     46.07 o 
   1  14   1      278.03      270.24     30.21 o 
   2  14   1       17.87       19.23     10.25 o 
   3  14   1     1765.81     1639.33     61.83 o 
   4  14   1       92.60      119.11     19.39 o 
   5  14   1        0.21       30.99     10.62 o 
   6  14   1        0.02       24.14     10.53 o 
   7  14   1      815.84      811.34     46.45 o 
   8  14   1        5.88       40.36     23.68 o 
   9  14   1       11.56       64.73     45.46 o 
   1  15   1      157.55      172.00     26.48 o 
   2  15   1      788.89      747.72     47.86 o 
   3  15   1      567.75      535.44     42.15 o 
   4  15   1      393.96      439.36     38.26 o 
   5  15   1     1869.34     1724.37     65.90 o 
   6  15   1       18.95       57.62     13.22 o 
   7  15   1      236.08      310.38     36.62 o 
   8  15   1      698.89      876.40    106.42 o 
   0  16   1      711.67      655.45     68.36 o 
   1  16   1       23.46       74.60     21.28 o 
   2  16   1       52.64       77.10     17.62 o 
   3  16   1      315.82      382.50     37.41 o 
   4  16   1      108.09      185.57     37.65 o 
   5  16   1       64.63       90.14     17.12 o 
   6  16   1        1.25       31.40     13.12 o 
   7  16   1      674.67      753.52     58.15 o 
   1  17   1      626.20      589.06     47.36 o 
   2  17   1      655.11      719.58     52.30 o 
   3  17   1      153.49      181.70     27.65 o 
   4  17   1        2.01        5.75     11.30 o 
   5  17   1      219.51      259.26     30.73 o 
   0  18   1      755.78      738.19     79.09 o 
   1  18   1      847.67      736.44     54.13 o 
   2  18   1      389.74      415.65     41.98 o 
   3  18   1       57.42       99.86     31.21 o 
   0   0   2    17952.35    18998.59    248.47 o 
   1   0   2    87889.68    84289.64    841.91 o 
   2   0   2    41681.12    43052.11    473.64 o 
   3   0   2      181.97      188.15      9.86 o 
   4   0   2     2896.38     3022.39     47.57 o 
   5   0   2     2277.83     2248.00     42.12 o 
   6   0   2       54.87       41.05      7.68 o 
   7   0   2      859.84      739.12     25.37 o 
   8   0   2       37.94       66.68     12.01 o 
   9   0   2      762.42      694.83     34.43 o 
  10   0   2       95.45      104.06     24.72 o 
  11   0   2     7901.71     7244.74    166.92 o 
  12   0   2       86.66       91.19     21.27 o 
  13   0   2      250.71      363.23     42.49 o 
  14   0   2       93.88      124.27     33.81 o 
   1   1   2      537.73      504.64      9.15 o 
   2   1   2     3097.80     3305.70     33.62 o 
   3   1   2     7016.86     7304.59     61.58 o 
   4   1   2     7643.07     7940.03     68.23 o 
   5   1   2        7.60       16.43      4.19 o 
   6   1   2        3.00       32.03      5.44 o 
   7   1   2      451.58      361.12     14.14 o 
   8   1   2     1342.06     1227.88     26.33 o 
   9   1   2     1810.60     1627.44     39.81 o 
  10   1   2      158.99      145.98     19.10 o 
  11   1   2      340.01      312.75     26.44 o 
  12   1   2      552.38      529.60     33.97 o 
  13   1   2        2.53       35.32     12.50 o 
  14   1   2       40.65       76.35     20.47 o 
   0   2   2    15592.32    15801.90    259.90 o 
   1   2   2    16040.63    16747.96    157.88 o 
   2   2   2     2131.57     2210.74     27.50 o 
   3   2   2      369.85      305.11     11.44 o 
   4   2   2    17966.84    19163.46    138.43 o 
   5   2   2      681.75      581.46     12.32 o 
   6   2   2      221.47      219.43      8.83 o 
   7   2   2      907.62      911.07     21.83 o 
   8   2   2     2592.37     2407.62     66.13 o 
   9   2   2      182.04      230.57     17.37 o 
  10   2   2     1107.87      982.19     36.93 o 
  11   2   2     1156.35     1041.43     39.70 o 
  12   2   2      158.33      160.22     23.28 o 
  13   2   2      855.93      853.51     48.46 o 
  14   2   2      719.81      701.76     53.55 o 
   1   3   2     1095.13     1156.11     22.84 o 
   2   3   2     4297.18     4630.98     55.20 o 
   3   3   2    17000.01    17493.49    160.06 o 
   4   3   2      888.07      781.43     17.08 o 
   5   3   2     6792.84     6585.25     65.33 o 
   6   3   2       14.63       36.20      5.29 o 
   7   3   2     4340.58     3968.69     53.24 o 
   8   3   2      793.20      844.00     28.38 o 
   9   3   2     3157.44     3071.50     68.28 o 
  10   3   2       15.81       27.84     10.89 o 
  11   3   2      801.89      769.00     40.47 o 
  12   3   2        6.13       38.87     12.03 o 
  13   3   2      398.05      434.74     37.32 o 
  14   3   2        9.96       56.20     19.40 o 
   0   4   2    17963.79    18238.75    308.24 o 
   1   4   2     8046.66     8691.29     91.04 o 
   2   4   2     5882.26     6727.68     76.11 o 
   3   4   2      238.61      296.03     13.50 o 
   4   4   2     7883.97     8420.47     84.34 o 
   5   4   2      836.44      831.87     18.49 o 
   6   4   2     1615.14     1465.82     26.16 o 
   7   4   2      118.76      139.75     10.82 o 
   8   4   2      545.95      515.86     21.29 o 
   9   4   2      777.43      712.85     28.68 o 
  10   4   2      677.75      671.49     37.14 o 
  11   4   2       33.82       70.91     14.77 o 
  12   4   2        2.16       28.15     11.86 o 
  13   4   2        2.63       36.40     15.49 o 
  14   4   2      441.28      470.65     46.23 o 
   1   5   2      279.74      251.14     10.30 o 
   2   5   2     1850.18     1937.14     32.40 o 
   3   5   2     8996.44     9555.94     98.74 o 
   4   5   2     1814.44     1686.49     31.17 o 
   5   5   2    15891.24    16113.05    148.42 o 
   6   5   2     1017.70      974.62     22.03 o 
   7   5   2     6478.27     6140.15     75.67 o 
   8   5   2     1224.44     1247.75     33.13 o 
   9   5   2      248.12      301.39     20.11 o 
  10   5   2      224.64      216.77     24.45 o 
  11   5   2      172.68      237.92     25.59 o 
  12   5   2     1181.82     1142.51     48.66 o 
  13   5   2      419.98      454.91     53.89 o 
  14   5   2        1.12       46.91     18.27 o 
   0   6   2      138.94      155.62     12.60 o 
   1   6   2     4390.78     4523.37     57.63 o 
   2   6   2      209.34      251.62     12.05 o 
   3   6   2    20661.14    21287.59    196.78 o 
   4   6   2     2422.97     2739.94     43.49 o 
   5   6   2     2469.03     2657.69     42.01 o 
   6   6   2      550.99      607.00     19.75 o 
   7   6   2     1576.39     1609.88     34.54 o 
   8   6   2      192.38      193.81     16.05 o 
   9   6   2      231.01      262.55     18.76 o 
  10   6   2       22.73       64.11     12.33 o 
  11   6   2       17.92       55.39     17.89 o 
  12   6   2      635.86      706.04     48.54 o 
  13   6   2     2375.07     2412.83     86.13 o 
  14   6   2        0.28       44.69     27.68 o 
   1   7   2       60.44       52.92      6.13 o 
   2   7   2      615.09      481.40     21.55 o 
   3   7   2      757.04      856.80     22.04 o 
   4   7   2      601.17      617.49     19.47 o 
   5   7   2       50.18      107.41     10.17 o 
   6   7   2      728.06      703.66     21.52 o 
   7   7   2     1349.10     1269.78     32.05 o 
   8   7   2       20.65       48.07     15.61 o 
   9   7   2       99.83      214.90     34.24 o 
  10   7   2      395.15      417.00     31.28 o 
  11   7   2      223.57      269.21     27.45 o 
  12   7   2      469.51      556.18     39.01 o 
  13   7   2        0.62       64.28     17.76 o 
   0   8   2    16084.78    16305.40    238.04 o 
   1   8   2     9086.59     9146.30    136.27 o 
   2   8   2      861.34      963.43     24.59 o 
   3   8   2     6940.61     7751.25     99.93 o 
   4   8   2     3450.54     3292.90     51.98 o 
   5   8   2     2370.49     2459.70     45.09 o 
   6   8   2     1734.49     1862.48     46.90 o 
   7   8   2      445.68      506.92     19.69 o 
   8   8   2      177.27      271.24     24.74 o 
   9   8   2       70.35       78.34     16.74 o 
  10   8   2     1360.32     1264.99     47.39 o 
  11   8   2      541.94      610.09     36.70 o 
  12   8   2      356.31      433.65     38.09 o 
  13   8   2      637.68      764.43     63.92 o 
   1   9   2       55.33       77.45      7.63 o 
   2   9   2        0.88       22.68      5.90 o 
   3   9   2     4122.68     4384.76     62.90 o 
   4   9   2      842.89      915.45     27.00 o 
   5   9   2      226.49      238.61     15.54 o 
   6   9   2        2.44       41.12      9.05 o 
   7   9   2     1528.80     1490.65     39.69 o 
   8   9   2       95.78      127.72     14.28 o 
   9   9   2     1680.77     1625.21     60.28 o 
  10   9   2      501.37      566.01     60.48 o 
  11   9   2      123.35      186.15     26.31 o 
  12   9   2       17.49       44.14     16.57 o 
   0  10   2     9906.35     9495.34    569.70 o 
   1  10   2     2979.72     2954.70     61.73 o 
   2  10   2       17.23       53.07     10.36 o 
   3  10   2     1283.11     1187.38     67.24 o 
   4  10   2     2748.81     2839.44     55.72 o 
   5  10   2      138.09      155.09     15.06 o 
   6  10   2       12.89       50.56      8.24 o 
   7  10   2       33.61       97.29     17.91 o 
   8  10   2      448.01      532.62     30.72 o 
   9  10   2     1168.17     1266.90     59.57 o 
  10  10   2      868.62      975.68     51.30 o 
  11  10   2      122.10      173.61     26.29 o 
  12  10   2       44.63       89.05     21.34 o 
   1  11   2     1402.49     1386.09     57.92 o 
   2  11   2     2217.93     1955.72     50.81 o 
   3  11   2     1628.43     1659.31     46.79 o 
   4  11   2      435.74      426.61     32.56 o 
   5  11   2      667.99      698.35     31.99 o 
   6  11   2      363.46      321.23     25.67 o 
   7  11   2     3612.25     3728.47     80.84 o 
   8  11   2     2128.76     2058.10     61.03 o 
   9  11   2     3555.91     3646.71     98.03 o 
  10  11   2        9.20       27.98     22.30 o 
  11  11   2       61.51      145.29     24.62 o 
   0  12   2      229.98      250.48     27.37 o 
   1  12   2     1198.43     1079.73     35.48 o 
   2  12   2       15.69       44.05     12.11 o 
   3  12   2      467.52      487.67     27.91 o 
   4  12   2      628.27      652.18     31.76 o 
   5  12   2      166.29      171.68     19.82 o 
   6  12   2      626.06      582.60     33.90 o 
   7  12   2     1068.10     1132.23     49.16 o 
   8  12   2        0.90        4.38     12.17 o 
   9  12   2       43.03       62.11     26.91 o 
  10  12   2      150.08      209.41     45.65 o 
  11  12   2      806.58      865.28     84.79 o 
   1  13   2      356.30      380.36     41.85 o 
   2  13   2      882.51      766.13     35.82 o 
   3  13   2      226.03      249.93     24.26 o 
   4  13   2      481.38      517.77     33.37 o 
   5  13   2     3150.97     3095.81     75.70 o 
   6  13   2      347.20      376.19     32.49 o 
   7  13   2      254.14      299.71     30.36 o 
   8  13   2      124.21      177.38     26.97 o 
   9  13   2       77.08       61.54     28.08 o 
  10  13   2      116.84      121.91     34.95 o 
   0  14   2       65.03       51.27     20.14 o 
   1  14   2     2136.58     1965.13     68.79 o 
   2  14   2      702.38      686.91     45.25 o 
   3  14   2     1260.51     1184.10     52.31 o 
   4  14   2     3380.65     3202.03     90.35 o 
   5  14   2     1083.69     1021.34     51.87 o 
   6  14   2       83.95      111.11     18.24 o 
   7  14   2        6.99       34.99     14.85 o 
   8  14   2      457.63      533.96     84.35 o 
   9  14   2      335.27      323.27     59.72 o 
   1  15   2      261.57      252.82     31.17 o 
   2  15   2      224.88      245.17     30.15 o 
   3  15   2      175.66      227.34     28.87 o 
   4  15   2       39.66       61.00     13.92 o 
   5  15   2       17.77       38.26     13.95 o 
   6  15   2        9.62       29.49     11.36 o 
   7  15   2        9.91       68.55     18.07 o 
   8  15   2       14.58       40.45     27.14 o 
   0  16   2      403.97      428.46     56.39 o 
   1  16   2      925.77      829.50     52.98 o 
   2  16   2      959.24      971.30     53.68 o 
   3  16   2      825.59      830.25     52.35 o 
   4  16   2     1135.86     1096.82     53.71 o 
   5  16   2      557.85      576.50     45.08 o 
   6  16   2       35.77       74.72     16.41 o 
   7  16   2        0.26       71.07     18.73 o 
   1  17   2      379.86      364.10     39.25 o 
   2  17   2       16.09       36.19     14.55 o 
   3  17   2       75.33      128.82     23.81 o 
   4  17   2       32.66       48.76     24.17 o 
   5  17   2      822.53      948.05     58.55 o 
   0  18   2      375.92      329.01     64.65 o 
   1  18   2       67.82       87.75     22.90 o 
   2  18   2        0.00       46.10     16.39 o 
   1   1   3      491.74      406.74      9.12 o 
   2   1   3     3497.33     3924.24     37.72 o 
   3   1   3     1869.20     1958.53     23.56 o 
   4   1   3     9901.25    10113.92     84.67 o 
   5   1   3       55.64       21.64      4.38 o 
   6   1   3    18627.48    18662.01    160.08 o 
   7   1   3      129.48      200.80     12.18 o 
   8   1   3     6872.23     6549.57    125.38 o 
   9   1   3      774.77      745.40     29.91 o 
  10   1   3       23.36       40.69     12.15 o 
  11   1   3      543.45      471.91     31.36 o 
  12   1   3      250.71      231.86     24.35 o 
  13   1   3      369.53      415.66     33.48 o 
  14   1   3      388.93      439.25     35.09 o 
   0   2   3     6384.28     6886.92     89.34 o 
   1   2   3     1659.28     1814.00     23.85 o 
   2   2   3      388.14      449.15     13.07 o 
   3   2   3    14753.78    16348.91    133.69 o 
   4   2   3      854.98      714.76     14.28 o 
   5   2   3     3347.89     3790.95     46.48 o 
   6   2   3     7375.44     7425.88     74.54 o 
   7   2   3     3813.24     3533.98     48.75 o 
   8   2   3      227.91      247.59     16.47 o 
   9   2   3       59.09       76.64      9.70 o 
  10   2   3     2991.56     2676.93     63.61 o 
  11   2   3       74.27       83.31     15.12 o 
  12   2   3     2297.64     2045.56     59.82 o 
  13   2   3       78.42      148.56     21.77 o 
  14   2   3      379.55      379.07     36.01 o 
   1   3   3    58299.63    60473.55    554.00 o 
   2   3   3    56929.78    59565.76    675.92 o 
   3   3   3    16994.76    18616.85    170.76 o 
   4   3   3      101.56       94.21      8.16 o 
   5   3   3     7720.15     8085.29     76.87 o 
   6   3   3    12226.17    12540.54    106.80 o 
   7   3   3        2.13       20.73      5.52 o 
   8   3   3       43.39       52.24      8.05 o 
   9   3   3     2896.93     2715.88     66.00 o 
  10   3   3      480.84      495.64     33.12 o 
  11   3   3     1415.23     1155.16     46.54 o 
  12   3   3     1525.11     1435.39     54.50 o 
  13   3   3     1319.67     1240.08     52.86 o 
  14   3   3        2.94       61.63     18.92 o 
   0   4   3    11483.17    11156.66    205.91 o 
   1   4   3     2850.45     2772.85     45.00 o 
   2   4   3     2566.90     2458.15     36.69 o 
   3   4   3      232.11      290.25     12.84 o 
   4   4   3    12689.66    13068.81    130.43 o 
   5   4   3     2262.59     2279.10     43.09 o 
   6   4   3      226.40      239.26     10.54 o 
   7   4   3     5819.67     5548.07     76.49 o 
   8   4   3      270.90      300.29     27.31 o 
   9   4   3      634.49      644.33     32.12 o 
  10   4   3       20.16       36.72     13.90 o 
  11   4   3      149.38      155.58     20.29 o 
  12   4   3     3279.71     3078.92     82.52 o 
  13   4   3        6.88       45.74     14.99 o 
  14   4   3     2209.85     2131.94     82.69 o 
   1   5   3      243.42      278.82     12.65 o 
   2   5   3     9584.05    10076.07    116.57 o 
   3   5   3     4486.26     4995.09     65.65 o 
   4   5   3     7705.14     7875.25     89.20 o 
   5   5   3     2873.14     3097.75     44.77 o 
   6   5   3       80.40      139.41      9.97 o 
   7   5   3     2149.53     2213.84     42.90 o 
   8   5   3     1921.03     1783.41     40.38 o 
   9   5   3       70.07       97.70     19.82 o 
  10   5   3     1232.15     1202.14     44.98 o 
  11   5   3       27.66       75.39     15.40 o 
  12   5   3      838.22      882.97     46.37 o 
  13   5   3      331.68      343.05     33.01 o 
  14   5   3       68.47      110.89     21.83 o 
   0   6   3     4366.81     4431.23    124.57 o 
   1   6   3     1369.36     1656.20     33.87 o 
   2   6   3     3276.68     2972.33     45.23 o 
   3   6   3     2821.36     2787.65     45.24 o 
   4   6   3        6.19       15.34      5.46 o 
   5   6   3     1517.11     1604.17     31.47 o 
   6   6   3       25.70       40.77      6.66 o 
   7   6   3       22.59       30.52      7.05 o 
   8   6   3       69.57      109.01     12.36 o 
   9   6   3     1526.22     1521.36     43.80 o 
  10   6   3      163.72      215.89     23.26 o 
  11   6   3       52.74       87.85     16.17 o 
  12   6   3     1135.38     1126.22     49.26 o 
  13   6   3      202.11      307.10     33.00 o 
   1   7   3       69.04       74.73      6.84 o 
   2   7   3     2821.76     2923.93     45.31 o 
   3   7   3     2196.93     2701.96     46.21 o 
   4   7   3     4029.29     4016.94     57.93 o 
   5   7   3     5367.33     5495.88     73.19 o 
   6   7   3     1352.89     1333.18     39.12 o 
   7   7   3     4662.76     4766.11     67.41 o 
   8   7   3     6160.02     6162.96     89.62 o 
   9   7   3       14.86       44.22     14.04 o 
  10   7   3     6109.11     5974.84    137.24 o 
  11   7   3      196.76      217.13     24.35 o 
  12   7   3      940.92      984.64     48.00 o 
  13   7   3      187.74      304.65     47.14 o 
   0   8   3      260.89      295.95     32.92 o 
   1   8   3      200.92      210.01     10.82 o 
   2   8   3     1384.70     1192.13     36.51 o 
   3   8   3       89.23       80.04      7.90 o 
   4   8   3     2935.72     2831.09     50.51 o 
   5   8   3        0.19       30.63      7.13 o 
   6   8   3     1920.20     1935.32     40.21 o 
   7   8   3      468.84      511.75     21.29 o 
   8   8   3     1184.38     1196.06     38.16 o 
   9   8   3       38.83       70.91     11.60 o 
  10   8   3      328.75      371.93     35.39 o 
  11   8   3      521.20      585.91     44.50 o 
  12   8   3        3.56       30.83     15.34 o 
  13   8   3       11.06       27.94     20.36 o 
   1   9   3     1545.59     1374.44     43.85 o 
   2   9   3    11929.52    11731.68    217.36 o 
   3   9   3      153.80      197.34     28.25 o 
   4   9   3      400.80      412.07     20.93 o 
   5   9   3     7474.15     7649.83    200.63 o 
   6   9   3       11.31       37.20     10.39 o 
   7   9   3     1183.91     1194.98     37.14 o 
   8   9   3     7463.93     7584.56    129.06 o 
   9   9   3      376.50      454.11     31.87 o 
  10   9   3     3510.19     3541.95     98.20 o 
  11   9   3      260.79      359.85     36.47 o 
  12   9   3       29.34       81.11     22.06 o 
   0  10   3     8295.06     7732.00    448.05 o 
   1  10   3       33.49       45.10     12.82 o 
   2  10   3     1178.41     1099.45     36.63 o 
   3  10   3     1696.11     1691.68     46.74 o 
   4  10   3      153.37      195.09     17.50 o 
   5  10   3      391.60      430.96     25.47 o 
   6  10   3      384.36      412.59     21.67 o 
   7  10   3       61.68       85.35      9.80 o 
   8  10   3      280.78      281.57     26.06 o 
   9  10   3      678.43      718.69     37.74 o 
  10  10   3     1160.32     1226.13     55.47 o 
  11  10   3        3.35       38.06     14.84 o 
  12  10   3      406.46      459.71     43.59 o 
   1  11   3       25.86       29.20      9.01 o 
   2  11   3      535.72      628.47     31.36 o 
   3  11   3      127.94      152.53     16.12 o 
   4  11   3      205.95      186.60     19.69 o 
   5  11   3      279.30      277.15     24.03 o 
   6  11   3        4.96       26.48      8.37 o 
   7  11   3        2.02       46.71      9.15 o 
   8  11   3       40.92      100.93     16.36 o 
   9  11   3      113.82      144.55     19.95 o 
  10  11   3      188.90      231.84     33.93 o 
  11  11   3      154.55      165.83     29.30 o 
   0  12   3      406.08      454.29     45.87 o 
   1  12   3     2459.85     2408.43     59.79 o 
   2  12   3      430.91      481.59     28.91 o 
   3  12   3       14.66       23.37      8.77 o 
   4  12   3     2541.59     2418.42     62.22 o 
   5  12   3       69.90       90.42     15.53 o 
   6  12   3      374.35      391.20     29.17 o 
   7  12   3      526.90      559.21     38.76 o 
   8  12   3      180.43      272.78     29.55 o 
   9  12   3        2.69       43.56     17.63 o 
  10  12   3      514.58      568.95     53.02 o 
  11  12   3       65.23      124.93     48.96 o 
   1  13   3      302.55      286.45     22.91 o 
   2  13   3       15.08       32.85     10.23 o 
   3  13   3       19.09       23.60      8.22 o 
   4  13   3     1154.46     1051.33     41.16 o 
   5  13   3        4.53       31.91     10.11 o 
   6  13   3     1038.96      994.37     40.93 o 
   7  13   3       35.87       90.23     25.61 o 
   8  13   3     1214.26     1198.94     64.49 o 
   9  13   3      220.09      228.42     34.85 o 
  10  13   3       31.68       39.01     29.63 o 
   0  14   3     1324.18     1241.82     84.44 o 
   1  14   3      575.98      578.60     36.33 o 
   2  14   3      230.80      225.53     24.24 o 
   3  14   3      580.57      540.86     35.77 o 
   4  14   3      803.71      779.28     43.78 o 
   5  14   3        0.55       24.38     20.64 o 
   6  14   3       28.41       61.00     14.53 o 
   7  14   3      201.41      252.05     33.68 o 
   8  14   3       51.91      101.23     46.14 o 
   9  14   3       10.82       35.30     25.11 o 
   1  15   3      144.27      137.18     22.73 o 
   2  15   3      218.62      225.91     29.24 o 
   3  15   3      555.26      500.36     40.82 o 
   4  15   3     2607.01     2461.93     81.14 o 
   5  15   3      333.29      348.94     35.46 o 
   6  15   3     3057.89     2956.48     90.34 o 
   7  15   3        1.25       32.04     13.30 o 
   8  15   3       42.50       75.15     22.75 o 
   0  16   3      240.78      229.41     48.66 o 
   1  16   3     1167.95     1180.47     57.21 o 
   2  16   3      364.06      351.47     37.43 o 
   3  16   3        0.00       20.16     11.13 o 
   4  16   3      341.19      383.94     39.01 o 
   5  16   3       52.69       95.44     19.75 o 
   6  16   3      134.79      162.31     26.54 o 
   7  16   3        3.23       51.02     14.76 o 
   1  17   3      237.84      211.35     31.16 o 
   2  17   3       80.17       89.40     21.56 o 
   3  17   3      139.49      173.46     28.66 o 
   4  17   3       22.65       62.82     16.22 o 
   5  17   3        6.66       49.80     15.45 o 
   0  18   3     1594.38     1435.12     95.69 o 
   1  18   3      524.12      517.62     48.61 o 
   2  18   3      686.55      713.67     54.27 o 
   0   0   4     3126.42     3115.26     57.87 o 
   1   0   4     1320.11     1365.43     23.78 o 
   2   0   4     8450.45     8863.83    116.35 o 
   3   0   4       66.32      113.36     14.02 o 
   4   0   4     5179.49     4744.60     94.55 o 
   5   0   4     3022.26     2914.37     61.84 o 
   6   0   4     1581.87     1588.64     45.87 o 
   7   0   4     1063.96     1188.13     41.15 o 
   8   0   4     2276.02     2148.91    108.23 o 
   9   0   4     1178.64     1099.40     42.14 o 
  10   0   4       85.23      109.45     23.29 o 
  11   0   4        1.87       17.41     14.22 o 
  12   0   4      604.87      544.40     50.43 o 
  13   0   4       36.91      101.40     24.14 o 
  14   0   4     2232.73     2222.28     97.91 o 
   1   1   4    15169.17    16693.89    120.34 o 
   2   1   4      506.84      433.07     10.85 o 
   3   1   4     2077.88     2300.06     30.87 o 
   4   1   4      846.79      852.30     17.76 o 
   5   1   4      920.98      910.67     16.34 o 
   6   1   4     2253.13     2132.17     34.07 o 
   7   1   4     1489.95     1317.18     27.34 o 
   8   1   4      188.14      169.92     14.22 o 
   9   1   4     2071.56     1860.41     39.92 o 
  10   1   4      361.75      363.47     26.72 o 
  11   1   4     1315.67     1140.62     46.59 o 
  12   1   4      695.93      726.87     39.93 o 
  13   1   4       87.61      110.02     18.15 o 
  14   1   4        4.92       39.72     13.61 o 
   0   2   4     7233.63     7199.37     96.71 o 
   1   2   4     4107.93     4286.63     41.64 o 
   2   2   4        9.52        7.36      3.41 o 
   3   2   4    20099.96    20359.52    164.92 o 
   4   2   4     1002.44      890.60     20.69 o 
   5   2   4     2655.82     2528.76     32.35 o 
   6   2   4       41.52       92.59      8.11 o 
   7   2   4     8729.80     8503.47     89.75 o 
   8   2   4     1206.51     1092.24     38.49 o 
   9   2   4      499.82      474.84     21.58 o 
  10   2   4       42.81       49.32     10.70 o 
  11   2   4      293.57      310.44     27.25 o 
  12   2   4      128.17      168.15     21.55 o 
  13   2   4      249.85      305.84     29.63 o 
  14   2   4      726.97      784.67     53.92 o 
   1   3   4     1194.19     1204.57     21.81 o 
   2   3   4     1299.80     1087.51     20.07 o 
   3   3   4     7162.65     7905.24     83.14 o 
   4   3   4    16313.41    17190.95    145.67 o 
   5   3   4     4765.77     4921.89     52.65 o 
   6   3   4     3031.94     3058.98     36.30 o 
   7   3   4     2904.92     2726.94     44.13 o 
   8   3   4     4193.10     3757.91     64.74 o 
   9   3   4        5.02       22.80      6.87 o 
  10   3   4     3223.49     3018.57     73.47 o 
  11   3   4      115.28      137.44     19.93 o 
  12   3   4      479.40      509.23     38.01 o 
  13   3   4       95.79      133.61     22.27 o 
  14   3   4        3.70       39.81     21.14 o 
   0   4   4    18288.23    19958.53    344.60 o 
   1   4   4     1070.96     1029.69     24.08 o 
   2   4   4      335.49      383.16     13.12 o 
   3   4   4     1477.74     1297.64     25.68 o 
   4   4   4      439.08      444.82     16.13 o 
   5   4   4       41.29       84.16     14.06 o 
   6   4   4      720.36      864.76     19.61 o 
   7   4   4     4073.01     3743.63    128.23 o 
   8   4   4        1.35       29.31      6.66 o 
   9   4   4      395.70      427.52     28.02 o 
  10   4   4      153.26      167.66     20.97 o 
  11   4   4     1380.85     1244.51     48.80 o 
  12   4   4      320.67      393.09     33.91 o 
  13   4   4       29.23       63.54     15.84 o 
  14   4   4       15.49       84.13     17.19 o 
   1   5   4     5885.68     6456.80     90.37 o 
   2   5   4    17637.51    19050.24    189.30 o 
   3   5   4      853.82      902.00     22.63 o 
   4   5   4     4453.83     4417.57     59.79 o 
   5   5   4     8883.33     9189.10    104.21 o 
   6   5   4     4398.56     4516.19     55.37 o 
   7   5   4      133.49      168.66     22.77 o 
   8   5   4     7219.89     7153.77    106.86 o 
   9   5   4      325.97      342.70     28.29 o 
  10   5   4      330.25      342.72     28.53 o 
  11   5   4      589.56      658.64     38.48 o 
  12   5   4       33.64       60.78     13.73 o 
  13   5   4      284.79      329.76     32.83 o 
  14   5   4       33.24       93.52     27.02 o 
   0   6   4    16904.81    17145.72    313.32 o 
   1   6   4     4674.14     4971.41     71.66 o 
   2   6   4     2706.94     2529.24     38.99 o 
   3   6   4     2419.07     2642.82     43.95 o 
   4   6   4       18.45       28.95      8.99 o 
   5   6   4     2513.19     2616.94     42.20 o 
   6   6   4      770.96      716.77     21.18 o 
   7   6   4      161.62      238.67     28.23 o 
   8   6   4     1094.74     1044.23     35.87 o 
   9   6   4      782.44      727.59     29.83 o 
  10   6   4     1944.80     1868.81     58.47 o 
  11   6   4      222.20      257.22     27.12 o 
  12   6   4     2663.88     2524.95     79.15 o 
  13   6   4      618.24      682.86     43.20 o 
   1   7   4     7498.86     7358.58    119.26 o 
   2   7   4       15.56       18.03      6.60 o 
   3   7   4       88.12       91.52     16.15 o 
   4   7   4     2716.29     2873.59     50.18 o 
   5   7   4     1007.12      877.61     23.50 o 
   6   7   4     1597.30     1541.48     41.83 o 
   7   7   4       25.70       47.71      9.12 o 
   8   7   4      109.74      113.64     18.37 o 
   9   7   4     1081.22     1076.26     49.79 o 
  10   7   4       11.30       39.85     14.39 o 
  11   7   4      101.07      100.34     20.81 o 
  12   7   4        2.13        6.33     16.50 o 
  13   7   4       71.11       88.09     22.70 o 
   0   8   4     4930.13     4314.81    120.29 o 
   1   8   4    22560.39    23624.26    300.43 o 
   2   8   4     2147.97     1972.85     43.47 o 
   3   8   4      254.30      276.67     17.48 o 
   4   8   4     1699.62     1586.82     42.11 o 
   5   8   4      248.50      229.97     16.37 o 
   6   8   4      905.00      873.99     27.05 o 
   7   8   4     3503.70     3462.69    100.17 o 
   8   8   4       20.99       37.37     11.03 o 
   9   8   4      301.57      393.28     29.71 o 
  10   8   4      352.23      464.03     39.62 o 
  11   8   4     1185.32     1150.12     86.64 o 
  12   8   4     1643.78     1631.57     69.25 o 
  13   8   4        0.40       26.16     19.26 o 
   1   9   4      110.32      113.64     16.33 o 
   2   9   4      435.66      465.98     29.53 o 
   3   9   4      101.11      150.36     18.76 o 
   4   9   4     1605.78     1561.87     57.34 o 
   5   9   4        2.24       40.46     14.48 o 
   6   9   4     1176.04     1157.22     45.86 o 
   7   9   4       21.33       86.15     12.62 o 
   8   9   4     1488.72     1434.32     49.24 o 
   9   9   4      656.68      705.01     38.56 o 
  10   9   4      192.49      215.70     29.21 o 
  11   9   4       47.50       65.85     18.71 o 
  12   9   4       24.26       61.19     19.02 o 
   0  10   4     1137.01      961.96     53.72 o 
   1  10   4     5630.12     5585.57    115.68 o 
   2  10   4      815.15      784.83     47.03 o 
   3  10   4      815.17      686.85     68.62 o 
   4  10   4      445.91      411.25     24.38 o 
   5  10   4      308.33      382.48     25.40 o 
   6  10   4       75.24      105.81     13.11 o 
   7  10   4      762.21      878.38     35.93 o 
   8  10   4       57.03       59.38     13.95 o 
   9  10   4      387.27      469.91     38.08 o 
  10  10   4      190.98      256.12     35.27 o 
  11  10   4      592.19      614.05     57.08 o 
  12  10   4      315.33      382.13     47.92 o 
   1  11   4       45.34       63.32     13.15 o 
   2  11   4      373.69      353.40     27.82 o 
   3  11   4      986.29      984.01     37.99 o 
   4  11   4     3423.91     3336.45     74.25 o 
   5  11   4      200.82      176.05     20.32 o 
   6  11   4     3819.76     3841.81     82.68 o 
   7  11   4      475.54      519.59     35.21 o 
   8  11   4     1224.13     1182.90     52.70 o 
   9  11   4     1421.38     1413.03     88.28 o 
  10  11   4      152.97      147.97     28.31 o 
  11  11   4        0.15       12.69     24.40 o 
   0  12   4      942.26      966.21    105.54 o 
   1  12   4      226.29      169.44     21.79 o 
   2  12   4      218.11      214.96     22.17 o 
   3  12   4       41.48       39.38     12.46 o 
   4  12   4     1198.37     1173.60     43.33 o 
   5  12   4      650.54      647.60     36.18 o 
   6  12   4      459.25      484.72     32.42 o 
   7  12   4      318.72      351.24     29.83 o 
   8  12   4       70.79       58.70     17.26 o 
   9  12   4      425.02      476.15     40.49 o 
  10  12   4       91.00      160.53     52.00 o 
   1  13   4       38.76       52.67     12.85 o 
   2  13   4      178.40      150.51     19.91 o 
   3  13   4      364.39      322.10     27.28 o 
   4  13   4     1054.39      967.86     42.93 o 
   5  13   4     1536.91     1444.79     50.17 o 
   6  13   4      507.66      609.38     49.11 o 
   7  13   4      272.87      288.69     30.34 o 
   8  13   4      586.81      627.21     47.65 o 
   9  13   4      235.22      307.24     35.96 o 
  10  13   4      333.27      410.60     63.82 o 
   0  14   4     2027.01     1893.60    104.05 o 
   1  14   4       96.71      108.36     17.40 o 
   2  14   4      306.33      333.28     28.21 o 
   3  14   4     2735.09     2615.27     69.60 o 
   4  14   4      400.83      454.42     35.15 o 
   5  14   4      964.15      889.13     47.17 o 
   6  14   4      118.25      139.56     31.66 o 
   7  14   4     1048.24     1014.01     56.58 o 
   8  14   4      423.18      478.93     50.87 o 
   9  14   4        4.24       25.47     20.05 o 
   1  15   4      172.71      174.67     24.83 o 
   2  15   4       98.47       83.23     18.94 o 
   3  15   4      117.17      162.78     29.52 o 
   4  15   4       54.44       48.79     20.07 o 
   5  15   4      232.20      234.98     29.07 o 
   6  15   4       47.12       82.86     23.23 o 
   7  15   4      148.44      213.15     28.85 o 
   8  15   4       33.60       51.32     28.20 o 
   0  16   4      334.27      301.43     51.76 o 
   1  16   4      285.45      279.69     34.44 o 
   2  16   4      714.70      638.31     48.48 o 
   3  16   4     1309.15     1231.45     58.90 o 
   4  16   4      237.15      325.80     35.58 o 
   5  16   4      303.21      359.97     44.37 o 
   6  16   4        6.76       56.41     20.62 o 
   1  17   4        1.56        9.07     12.89 o 
   2  17   4       44.59       86.53     22.01 o 
   3  17   4       91.48      125.76     23.86 o 
   4  17   4       35.63       88.74     20.01 o 
   0  18   4      172.22      179.90     43.01 o 
   1   1   5     1287.92     1371.26     18.22 o 
   2   1   5    10115.45    11042.54     87.00 o 
   3   1   5     1559.55     1433.35     22.75 o 
   4   1   5        6.60       15.57      4.67 o 
   5   1   5    15473.87    15125.51    133.62 o 
   6   1   5     1300.91     1087.63     27.51 o 
   7   1   5     6944.11     6448.08     81.90 o 
   8   1   5      221.84      200.63     14.89 o 
   9   1   5      372.66      374.75     21.05 o 
  10   1   5      470.54      468.05     29.88 o 
  11   1   5      550.73      564.61     33.86 o 
  12   1   5      883.92      810.59     41.54 o 
  13   1   5      871.74      905.83     47.27 o 
  14   1   5        0.37       27.11     15.10 o 
   0   2   5     2278.22     2295.21     39.66 o 
   1   2   5    10370.79    10424.76     91.46 o 
   2   2   5     9738.65    10967.77     92.08 o 
   3   2   5     4302.91     4105.68     47.88 o 
   4   2   5     4446.75     4654.46     53.77 o 
   5   2   5     2151.11     2120.70     37.15 o 
   6   2   5     2024.72     1882.81     37.27 o 
   7   2   5      252.76      252.80     16.39 o 
   8   2   5     3796.22     3612.71     58.82 o 
   9   2   5       49.31       70.23      9.79 o 
  10   2   5      238.06      231.51     22.36 o 
  11   2   5      358.16      351.58     28.05 o 
  12   2   5      514.82      491.99     35.49 o 
  13   2   5     1332.70     1181.80     48.25 o 
  14   2   5      172.14      239.72     28.73 o 
   1   3   5     5263.04     5385.96     57.97 o 
   2   3   5    24686.34    26966.63    225.20 o 
   3   3   5      539.19      559.58     23.80 o 
   4   3   5        0.25        9.90      4.87 o 
   5   3   5     2694.87     2279.68     32.08 o 
   6   3   5      283.38      264.31     15.85 o 
   7   3   5      793.65      639.73     52.20 o 
   8   3   5     1775.74     1614.64     37.58 o 
   9   3   5      628.63      612.11     24.86 o 
  10   3   5        8.99       24.59     10.12 o 
  11   3   5       60.35       91.98     15.15 o 
  12   3   5      661.42      647.23     42.42 o 
  13   3   5      433.82      475.68     39.01 o 
  14   3   5      251.95      299.58     32.52 o 
   0   4   5     2344.53     2109.31     45.12 o 
   1   4   5     9512.18     9086.05     99.22 o 
   2   4   5     2063.14     2144.61     33.81 o 
   3   4   5     4566.86     4439.64     57.83 o 
   4   4   5       13.40       16.63      5.51 o 
   5   4   5     7249.87     7839.39     92.28 o 
   6   4   5     1297.42     1181.42     33.57 o 
   7   4   5       51.82       60.60     10.32 o 
   8   4   5       74.39      101.06     14.82 o 
   9   4   5      215.70      217.75     19.86 o 
  10   4   5      838.77      796.23     38.29 o 
  11   4   5     3384.28     3105.48     80.62 o 
  12   4   5       16.54       50.42     13.45 o 
  13   4   5     1420.54     1401.01     57.03 o 
  14   4   5      172.21      221.38     27.79 o 
   1   5   5      138.98      127.80     14.83 o 
   2   5   5       33.90      118.59     15.28 o 
   3   5   5     8537.78     9364.12    101.61 o 
   4   5   5     1210.14     1059.01     25.64 o 
   5   5   5      108.43      182.74     13.26 o 
   6   5   5      260.29      244.87     14.21 o 
   7   5   5     1697.84     1552.58     47.66 o 
   8   5   5       49.86       64.60     12.87 o 
   9   5   5     5252.28     5204.07     90.70 o 
  10   5   5      117.30      125.06     17.76 o 
  11   5   5      312.66      349.00     31.20 o 
  12   5   5      389.11      424.09     35.05 o 
  13   5   5      149.99      211.96     27.76 o 
   0   6   5      581.86      381.59     34.62 o 
   1   6   5     1462.08     1152.00     26.99 o 
   2   6   5        4.91       23.39      7.00 o 
   3   6   5     1155.06     1139.50     26.47 o 
   4   6   5     1377.20     1448.34     31.24 o 
   5   6   5     2027.24     2143.62     41.18 o 
   6   6   5       29.47       59.32      6.29 o 
   7   6   5     1813.44     1744.14     44.72 o 
   8   6   5       27.45       59.20     11.81 o 
   9   6   5      546.51      561.71     26.87 o 
  10   6   5       20.50       19.74     12.56 o 
  11   6   5      411.66      478.97     43.90 o 
  12   6   5        0.09       28.79     15.59 o 
  13   6   5      822.23      816.36     57.62 o 
   1   7   5     5111.67     4801.51     91.34 o 
   2   7   5     7057.65     6982.11     98.90 o 
   3   7   5     6855.84     6908.60    101.14 o 
   4   7   5       43.78       68.65     10.48 o 
   5   7   5      409.56      547.08     23.66 o 
   6   7   5       26.09       71.63      9.82 o 
   7   7   5     4255.87     4216.84    102.57 o 
   8   7   5      311.27      342.37     27.65 o 
   9   7   5     8582.00     8476.85    142.27 o 
  10   7   5      573.80      559.69     42.86 o 
  11   7   5      405.23      413.19     40.53 o 
  12   7   5      566.03      581.19     47.76 o 
  13   7   5       28.81       54.09     17.90 o 
   0   8   5      176.14      266.23     32.32 o 
   1   8   5     2254.68     2055.52     56.86 o 
   2   8   5      293.25      236.91     22.25 o 
   3   8   5       46.26       48.00     12.25 o 
   4   8   5      378.94      375.78     35.82 o 
   5   8   5       34.48       68.19     10.38 o 
   6   8   5     2872.91     2745.21     52.64 o 
   7   8   5       19.81       54.52     12.74 o 
   8   8   5      964.50      921.00     39.16 o 
   9   8   5      125.60      151.32     19.47 o 
  10   8   5      702.62      730.24     48.25 o 
  11   8   5       16.75       61.15     19.87 o 
  12   8   5       22.11       55.38     16.88 o 
   1   9   5     1001.84      912.83     61.00 o 
   2   9   5      802.52      788.76     35.90 o 
   3   9   5     2508.87     2643.18     79.53 o 
   4   9   5      738.51      674.66     33.15 o 
   5   9   5      648.47      624.76     37.97 o 
   6   9   5       94.35      137.91     15.08 o 
   7   9   5     2064.75     1999.11     66.16 o 
   8   9   5     1284.40     1249.91     52.93 o 
   9   9   5     3925.23     3970.22    107.42 o 
  10   9   5       24.63       69.93     16.33 o 
  11   9   5      537.17      669.14     50.72 o 
  12   9   5      325.35      363.27     41.70 o 
   0  10   5     1258.54     1057.56    121.82 o 
   1  10   5     3128.50     2738.14    243.51 o 
   2  10   5      879.02      865.19     65.19 o 
   3  10   5     3299.87     3081.96     77.40 o 
   4  10   5     2043.13     2087.23     63.07 o 
   5  10   5     1213.74     1119.64     39.99 o 
   6  10   5       52.83       91.35     16.22 o 
   7  10   5       16.09       46.18     11.70 o 
   8  10   5      149.12      147.29     21.36 o 
   9  10   5       95.14      157.55     23.93 o 
  10  10   5      639.85      650.15     56.69 o 
  11  10   5      461.79      496.84     54.42 o 
   1  11   5      298.72      273.43     27.08 o 
   2  11   5      221.37      226.42     25.44 o 
   3  11   5      295.12      341.93     30.58 o 
   4  11   5      534.92      497.17     31.42 o 
   5  11   5      618.02      615.34     32.59 o 
   6  11   5     2007.23     1878.64     51.68 o 
   7  11   5      203.67      223.60     28.58 o 
   8  11   5       84.15      109.31     19.12 o 
   9  11   5     1070.14     1054.40     53.19 o 
  10  11   5      644.04      670.44     70.08 o 
  11  11   5       14.24       45.77     21.68 o 
   0  12   5     4946.15     4562.55    144.31 o 
   1  12   5     1964.21     1802.71     60.41 o 
   2  12   5      985.69      909.86     42.44 o 
   3  12   5     1434.88     1372.43     47.61 o 
   4  12   5      155.07      189.96     22.44 o 
   5  12   5     1533.38     1440.12     67.50 o 
   6  12   5        0.23       20.85     15.62 o 
   7  12   5       27.74       30.46     15.28 o 
   8  12   5       28.51       52.38     16.67 o 
   9  12   5        0.80       31.36     13.23 o 
  10  12   5       37.81       28.14     23.44 o 
   1  13   5     1052.11      981.49     44.82 o 
   2  13   5      752.62      721.80     39.12 o 
   3  13   5      542.97      513.64     33.70 o 
   4  13   5      134.03      194.75     22.70 o 
   5  13   5     1964.94     1855.01     58.24 o 
   6  13   5      639.31      709.81     54.26 o 
   7  13   5      641.74      737.11     50.04 o 
   8  13   5       72.15       82.77     20.87 o 
   9  13   5       16.17       33.36     19.77 o 
   0  14   5     4495.88     4131.94    244.84 o 
   1  14   5       10.48        2.59     11.07 o 
   2  14   5       14.84       37.01     10.55 o 
   3  14   5      103.06      141.58     19.70 o 
   4  14   5      578.17      538.59     35.62 o 
   5  14   5       10.49       44.46     12.45 o 
   6  14   5      215.01      271.11     30.09 o 
   7  14   5      361.77      358.03     38.36 o 
   8  14   5        7.44       52.48     22.63 o 
   1  15   5       36.61       27.34     12.03 o 
   2  15   5       37.83       70.45     14.76 o 
   3  15   5      172.56      185.23     26.57 o 
   4  15   5      186.35      194.40     27.82 o 
   5  15   5     1872.18     1781.49     67.97 o 
   6  15   5       55.36      108.34     36.92 o 
   7  15   5     1418.95     1378.98     80.97 o 
   0  16   5     1271.99     1282.79     87.23 o 
   1  16   5     1242.82     1061.75     58.61 o 
   2  16   5       12.62       30.25     13.44 o 
   3  16   5      136.62      162.01     39.86 o 
   4  16   5      399.80      439.63     47.86 o 
   5  16   5       16.30       65.95     18.85 o 
   6  16   5      331.66      350.59     49.50 o 
   1  17   5       95.02      107.43     23.96 o 
   2  17   5      213.66      185.68     33.33 o 
   3  17   5       24.54       58.57     16.01 o 
   4  17   5       85.62      127.37     23.46 o 
   0   0   6     6057.48     6261.99    107.30 o 
   1   0   6     1386.27     1521.67     29.29 o 
   2   0   6     2171.01     2017.41     34.29 o 
   3   0   6    40925.49    40943.15    422.43 o 
   4   0   6      538.98      486.65     20.27 o 
   5   0   6     8147.77     8255.48    111.30 o 
   6   0   6      245.01      245.95     21.90 o 
   7   0   6     7258.59     7185.14    141.37 o 
   8   0   6       45.01       84.49     15.91 o 
   9   0   6     2897.27     2597.06     72.63 o 
  10   0   6      190.35      166.09     26.31 o 
  11   0   6      813.32      845.99     59.05 o 
  12   0   6      863.72      872.45     56.90 o 
  13   0   6     3002.94     2778.98    108.77 o 
  14   0   6      470.12      551.00     59.22 o 
   1   1   6      526.83      490.50     11.11 o 
   2   1   6      126.37      173.19      7.83 o 
   3   1   6      102.63      150.48     11.20 o 
   4   1   6     2654.06     2596.95     46.25 o 
   5   1   6     9356.81     9489.49     94.39 o 
   6   1   6     1516.50     1353.73     31.57 o 
   7   1   6        0.85       24.64      5.84 o 
   8   1   6      622.95      627.12     25.52 o 
   9   1   6       69.07       80.02     10.79 o 
  10   1   6      128.39      138.96     18.09 o 
  11   1   6     1160.58     1088.66     42.00 o 
  12   1   6       75.01       99.91     16.23 o 
  13   1   6      168.34      192.08     26.19 o 
  14   1   6        3.96       37.50     15.07 o 
   0   2   6     6566.07     6647.32     91.62 o 
   1   2   6      130.49      137.57      7.54 o 
   2   2   6      316.58      267.20     10.65 o 
   3   2   6    12422.18    13857.67    123.30 o 
   4   2   6      124.56      130.92      9.58 o 
   5   2   6     4609.10     4970.33     59.86 o 
   6   2   6      364.52      381.31     18.78 o 
   7   2   6     2445.94     2488.15     46.68 o 
   8   2   6       10.07       20.55      6.98 o 
   9   2   6     1101.07     1084.10     32.08 o 
  10   2   6       59.35       72.87     13.94 o 
  11   2   6      220.14      218.90     23.16 o 
  12   2   6      358.60      370.67     30.67 o 
  13   2   6        5.58       30.18     14.40 o 
  14   2   6      155.21      208.11     35.39 o 
   1   3   6      329.17      322.32     11.55 o 
   2   3   6     2957.28     3054.83     41.95 o 
   3   3   6     4533.93     4231.17     51.34 o 
   4   3   6     4358.97     4635.26     56.34 o 
   5   3   6     1480.83     1402.82     28.03 o 
   6   3   6     4589.30     4728.43     66.69 o 
   7   3   6     2031.49     1948.96     41.10 o 
   8   3   6     5359.41     5273.46     76.73 o 
   9   3   6     2703.65     2589.27     51.42 o 
  10   3   6       68.00       83.16     14.22 o 
  11   3   6     1527.54     1321.43     46.72 o 
  12   3   6      134.22      156.59     23.13 o 
  13   3   6      145.31      156.70     23.13 o 
   0   4   6     2206.08     2281.42     51.10 o 
   1   4   6      497.59      451.11     13.99 o 
   2   4   6       84.58       59.66      7.07 o 
   3   4   6     3088.19     3502.20     50.83 o 
   4   4   6     2662.36     2619.01     41.53 o 
   5   4   6     2068.23     2281.20     39.68 o 
   6   4   6        2.39       22.67      6.51 o 
   7   4   6      881.12      895.53     31.94 o 
   8   4   6        0.27       24.67      8.64 o 
   9   4   6      806.21      827.42     39.57 o 
  10   4   6        4.40       42.10     13.20 o 
  11   4   6      893.36      845.93     43.04 o 
  12   4   6        0.05       39.41     13.45 o 
  13   4   6      355.14      357.32     35.29 o 
   1   5   6     2340.14     2299.76     44.10 o 
   2   5   6      167.51      177.25     19.37 o 
   3   5   6     3385.38     3530.72     51.35 o 
   4   5   6    10482.20    10968.32    119.85 o 
   5   5   6      660.33      809.45     23.75 o 
   6   5   6     1290.77     1348.67     37.24 o 
   7   5   6     2446.26     2314.93     52.60 o 
   8   5   6      204.93      218.80     20.36 o 
   9   5   6     6121.33     6112.52    103.52 o 
  10   5   6      503.98      547.01     33.66 o 
  11   5   6      289.50      344.46     32.17 o 
  12   5   6      203.28      282.47     29.44 o 
  13   5   6        7.50       53.60     18.41 o 
   0   6   6     3623.21     3449.89    104.53 o 
   1   6   6    18653.92    18337.86    210.14 o 
   2   6   6      322.07      299.73     21.14 o 
   3   6   6     9226.47     9838.13    121.53 o 
   4   6   6     4430.75     4318.95     70.24 o 
   5   6   6     1262.90     1266.60     34.98 o 
   6   6   6      535.22      591.30     30.77 o 
   7   6   6     3031.13     2955.13     69.28 o 
   8   6   6      961.62      915.70     38.18 o 
   9   6   6      293.75      372.04     29.86 o 
  10   6   6      377.68      398.27     31.93 o 
  11   6   6     5336.01     5212.09    127.93 o 
  12   6   6      229.83      256.19     33.03 o 
  13   6   6        9.69       53.81     19.22 o 
   1   7   6       72.49       54.89     13.35 o 
   2   7   6     1942.30     1952.67     55.60 o 
   3   7   6      192.73      253.85     18.84 o 
   4   7   6      116.63      124.17     21.04 o 
   5   7   6     1374.10     1348.20     37.18 o 
   6   7   6      135.65      158.96     21.91 o 
   7   7   6       59.51       83.55     16.60 o 
   8   7   6       38.70       54.90     12.78 o 
   9   7   6      285.70      327.76     28.76 o 
  10   7   6        6.85       39.66     16.95 o 
  11   7   6      557.83      610.85     47.37 o 
  12   7   6        0.56       22.45     18.11 o 
   0   8   6     2870.05     2586.87     94.27 o 
   1   8   6     4217.72     3669.92     82.14 o 
   2   8   6     2686.84     2680.69     78.54 o 
   3   8   6      448.36      562.34     91.54 o 
   4   8   6     1491.98     1508.77     45.77 o 
   5   8   6     1076.99     1062.34     38.41 o 
   6   8   6      219.18      213.77     25.77 o 
   7   8   6        1.41       14.48     18.55 o 
   8   8   6      259.75      282.06     36.82 o 
   9   8   6      225.63      284.58     28.03 o 
  10   8   6      723.81      844.33     42.87 o 
  11   8   6     1047.69     1085.16     68.02 o 
  12   8   6      465.88      559.40     48.67 o 
   1   9   6      359.04      323.20     25.95 o 
   2   9   6       28.34       51.24     10.28 o 
   3   9   6       88.40      149.29     19.77 o 
   4   9   6      526.26      528.53     32.45 o 
   5   9   6     1388.55     1413.58     46.48 o 
   6   9   6      299.46      324.92     27.01 o 
   7   9   6     2674.77     2502.43     77.62 o 
   8   9   6      162.58      212.38     27.15 o 
   9   9   6      423.45      486.72     53.60 o 
  10   9   6      291.34      340.90     43.17 o 
  11   9   6       22.78       57.19     16.97 o 
  12   9   6      312.32      388.79     51.69 o 
   0  10   6     1683.18     1477.57     72.68 o 
   1  10   6     1131.32     1095.34     43.68 o 
   2  10   6      130.78       88.70     13.84 o 
   3  10   6      131.89      154.41     20.48 o 
   4  10   6       57.08       80.99     15.23 o 
   5  10   6       43.88       72.46     14.29 o 
   6  10   6       47.53       80.59     11.43 o 
   7  10   6        7.43       20.65     10.88 o 
   8  10   6        3.02       24.88     11.13 o 
   9  10   6       32.63       50.97     16.16 o 
  10  10   6       29.31       61.47     23.32 o 
  11  10   6      883.94      777.45     65.39 o 
   1  11   6     1901.69     1751.61     58.57 o 
   2  11   6      587.47      570.75     35.12 o 
   3  11   6      311.59      321.83     29.95 o 
   4  11   6     1538.40     1460.89     55.42 o 
   5  11   6     6263.24     6085.75    111.88 o 
   6  11   6      252.46      329.45     50.47 o 
   7  11   6     1569.69     1495.37     61.71 o 
   8  11   6     1276.81     1163.29     55.81 o 
   9  11   6       64.36       80.47     19.27 o 
  10  11   6      198.77      263.81     40.71 o 
  11  11   6      906.38     1041.91     72.51 o 
   0  12   6     1940.54     1850.41     89.06 o 
   1  12   6      923.26      858.07     43.65 o 
   2  12   6       26.57       44.20     14.22 o 
   3  12   6     4224.57     3870.39     96.81 o 
   4  12   6       35.07       64.24     13.58 o 
   5  12   6      716.83      695.54     39.16 o 
   6  12   6      193.26      243.77     25.84 o 
   7  12   6     1973.47     1873.44     71.47 o 
   8  12   6      128.44      129.34     23.15 o 
   9  12   6      105.53      119.97     25.28 o 
  10  12   6      165.48      206.05     36.74 o 
   1  13   6      374.84      381.20     33.46 o 
   2  13   6      972.94      883.09     45.29 o 
   3  13   6      252.42      273.67     30.97 o 
   4  13   6      610.30      630.16     38.35 o 
   5  13   6        3.75       27.90     11.34 o 
   6  13   6      690.43      718.51     44.46 o 
   7  13   6     1194.27     1194.06     57.97 o 
   8  13   6      137.27      171.45     28.09 o 
   9  13   6      988.52     1021.06     61.39 o 
   0  14   6      245.90      246.66     41.18 o 
   1  14   6      560.85      569.17     41.46 o 
   2  14   6      641.08      672.52     44.33 o 
   3  14   6      448.56      425.26     33.10 o 
   4  14   6      333.16      345.58     30.93 o 
   5  14   6      537.66      508.64     41.34 o 
   6  14   6      191.16      222.38     28.80 o 
   7  14   6        0.49       27.10     19.14 o 
   8  14   6       63.66       74.14     23.18 o 
   1  15   6       87.74       93.66     20.64 o 
   2  15   6       89.00      142.14     21.54 o 
   3  15   6      478.68      426.98     34.43 o 
   4  15   6       75.69       83.27     21.71 o 
   5  15   6       23.81       61.94     16.50 o 
   6  15   6        1.97       36.33     14.85 o 
   7  15   6       31.75       79.81     27.48 o 
   0  16   6      511.67      603.73     70.04 o 
   1  16   6      600.08      641.19     48.11 o 
   2  16   6      192.33      247.44     33.70 o 
   3  16   6      594.81      608.20     46.92 o 
   4  16   6        0.48       16.15     13.72 o 
   5  16   6      142.47      221.79     30.70 o 
   1  17   6      404.90      415.85     43.85 o 
   2  17   6       16.48       35.23     15.39 o 
   3  17   6      264.36      310.32     43.71 o 
   1   1   7     3964.45     3739.49     38.85 o 
   2   1   7      103.00      114.83      7.42 o 
   3   1   7     3913.72     3807.47     42.14 o 
   4   1   7     6808.92     6106.65     64.59 o 
   5   1   7     6069.66     5702.68     67.43 o 
   6   1   7     8830.22     7920.27    222.71 o 
   7   1   7        0.78       13.76      6.27 o 
   8   1   7     2757.25     2534.45     65.74 o 
   9   1   7     2692.06     2480.58     50.87 o 
  10   1   7     2486.46     2382.22     50.95 o 
  11   1   7       50.37      103.83     20.76 o 
  12   1   7     1602.52     1539.29     53.44 o 
  13   1   7      418.27      534.73     39.06 o 
   0   2   7      247.38      213.84     12.81 o 
   1   2   7       50.09       24.75      5.27 o 
   2   2   7    11185.80    11798.69     97.39 o 
   3   2   7      754.43      910.61     18.29 o 
   4   2   7     8956.68     9388.96     94.80 o 
   5   2   7      102.09      122.76     10.26 o 
   6   2   7      111.69      149.33     12.86 o 
   7   2   7      262.22      246.36     16.91 o 
   8   2   7       90.69      156.51     13.07 o 
   9   2   7      733.55      753.47     27.80 o 
  10   2   7      439.11      494.75     24.35 o 
  11   2   7      482.02      418.21     31.52 o 
  12   2   7     1350.66     1223.78     47.87 o 
  13   2   7        0.01       35.08     13.13 o 
   1   3   7      384.84      355.29     16.70 o 
   2   3   7     1636.93     1265.78     24.62 o 
   3   3   7        0.24       26.51      5.65 o 
   4   3   7      277.63      271.52     14.06 o 
   5   3   7       65.87      101.15      9.55 o 
   6   3   7      206.21      175.70     13.80 o 
   7   3   7     1062.78      975.37     30.01 o 
   8   3   7     4991.87     4692.80     81.57 o 
   9   3   7      433.93      445.14     23.53 o 
  10   3   7      574.69      556.43     32.64 o 
  11   3   7      418.57      422.48     31.91 o 
  12   3   7        0.30       27.37     12.79 o 
  13   3   7      374.78      417.50     38.53 o 
   0   4   7    50677.57    50854.89    581.20 o 
   1   4   7      308.60      322.30     19.91 o 
   2   4   7     3558.27     3340.95     46.72 o 
   3   4   7      124.74      140.25     12.91 o 
   4   4   7     2342.24     2410.88     40.81 o 
   5   4   7      180.16      234.97     14.13 o 
   6   4   7     3996.26     3797.77     71.53 o 
   7   4   7        5.87       45.08     12.56 o 
   8   4   7       45.09       86.67     12.25 o 
   9   4   7       39.01       60.00     11.44 o 
  10   4   7     3549.12     3273.60     73.20 o 
  11   4   7       14.21       43.61     12.52 o 
  12   4   7     1154.69     1137.18     55.35 o 
  13   4   7      315.63      370.99     41.81 o 
   1   5   7     1367.39     1437.95     26.91 o 
   2   5   7     7548.64     7416.08     86.27 o 
   3   5   7      705.77      730.99     20.94 o 
   4   5   7      604.58      611.84     21.13 o 
   5   5   7     2885.22     2754.42     49.00 o 
   6   5   7      371.00      369.84     21.88 o 
   7   5   7      256.09      289.71     21.13 o 
   8   5   7     3236.92     3011.24     65.48 o 
   9   5   7      540.01      587.26     37.12 o 
  10   5   7        7.88       46.98     12.47 o 
  11   5   7        0.10       17.66     15.14 o 
  12   5   7       92.97      121.73     23.83 o 
  13   5   7      409.37      502.14     48.70 o 
   0   6   7     1994.14     2016.54     79.39 o 
   1   6   7       34.32       66.26     14.00 o 
   2   6   7     5318.93     5336.61     77.93 o 
   3   6   7       50.89       94.61     15.01 o 
   4   6   7     2492.89     2173.38     47.04 o 
   5   6   7      760.28      875.45     44.56 o 
   6   6   7       56.22       78.16     16.98 o 
   7   6   7       83.70      128.71     26.02 o 
   8   6   7      694.96      660.30     37.01 o 
   9   6   7        3.59       19.02      9.63 o 
  10   6   7      463.67      565.60     38.17 o 
  11   6   7      205.18      195.86     29.97 o 
  12   6   7      251.63      275.94     36.55 o 
   1   7   7     5246.60     5252.55    102.91 o 
   2   7   7     2035.41     1637.26    105.11 o 
   3   7   7      316.82      308.40     27.28 o 
   4   7   7      778.00      729.27     40.04 o 
   5   7   7     2123.34     1970.81     60.46 o 
   6   7   7      275.77      285.21     23.96 o 
   7   7   7      100.85      118.80     27.43 o 
   8   7   7     2287.54     2139.34     63.06 o 
   9   7   7      377.13      396.66     32.23 o 
  10   7   7     1762.10     1652.94     58.15 o 
  11   7   7       50.63       79.65     21.90 o 
  12   7   7       47.11       79.18     20.42 o 
   0   8   7     4632.68     4452.01    186.95 o 
   1   8   7      194.33      216.77     22.28 o 
   2   8   7      265.34      331.08     27.05 o 
   3   8   7       18.51       38.85     10.74 o 
   4   8   7      382.69      366.48     26.72 o 
   5   8   7       47.58       74.14     13.98 o 
   6   8   7      948.76      925.69     58.32 o 
   7   8   7      654.85      614.52     42.43 o 
   8   8   7      434.13      380.72     35.40 o 
   9   8   7       41.43       96.45     20.57 o 
  10   8   7      340.50      395.63     37.95 o 
  11   8   7        6.79       32.82     19.51 o 
  12   8   7      180.12      234.19     38.58 o 
   1   9   7      615.88      676.57     34.86 o 
   2   9   7      571.94      653.70     34.71 o 
   3   9   7      268.81      291.28     27.84 o 
   4   9   7      537.05      552.63     32.72 o 
   5   9   7      619.80      650.33     34.52 o 
   6   9   7     1415.70     1368.94     72.90 o 
   7   9   7      606.15      573.94     42.65 o 
   8   9   7      271.23      325.91     33.90 o 
   9   9   7      152.36      165.75     25.95 o 
  10   9   7      531.67      656.73     49.09 o 
  11   9   7      157.17      137.35     31.90 o 
   0  10   7     3988.57     4043.13    133.95 o 
   1  10   7      409.65      405.95     31.86 o 
   2  10   7     5861.94     5521.79    115.40 o 
   3  10   7      634.69      634.64     38.53 o 
   4  10   7     4605.89     4356.20    101.63 o 
   5  10   7      170.43      171.18     21.17 o 
   6  10   7        0.05        1.34     11.15 o 
   7  10   7       32.00       77.83     16.79 o 
   8  10   7      485.78      470.76     40.58 o 
   9  10   7       27.44       36.32     13.13 o 
  10  10   7        3.14       62.90     16.55 o 
  11  10   7      129.35      157.31     33.40 o 
   1  11   7      359.23      383.16     32.32 o 
   2  11   7      765.69      717.25     40.07 o 
   3  11   7     1488.10     1346.59     53.61 o 
   4  11   7      254.70      288.73     29.87 o 
   5  11   7     1525.51     1457.22     51.59 o 
   6  11   7      531.25      550.38     36.08 o 
   7  11   7      651.56      591.28     46.15 o 
   8  11   7      343.16      358.46     38.51 o 
   9  11   7      612.17      526.96     47.55 o 
  10  11   7       39.21      102.63     26.50 o 
   0  12   7     5499.67     5608.16    172.90 o 
   1  12   7      394.47      387.67     34.26 o 
   2  12   7     2670.22     2535.23     77.15 o 
   3  12   7      219.46      219.38     27.14 o 
   4  12   7     2006.93     1846.19     66.00 o 
   5  12   7        6.79       36.88     11.59 o 
   6  12   7       95.35      126.97     19.72 o 
   7  12   7       13.94       20.30     14.60 o 
   8  12   7        4.33        7.42     14.62 o 
   9  12   7       25.91       33.54     18.16 o 
   1  13   7     1201.41     1098.17     51.03 o 
   2  13   7      220.79      219.82     28.33 o 
   3  13   7      619.64      681.83     46.22 o 
   4  13   7     1078.29     1003.55     55.89 o 
   5  13   7      411.32      431.16     33.76 o 
   6  13   7     1150.45     1227.36     50.91 o 
   7  13   7       57.18       76.30     21.77 o 
   8  13   7      832.19      919.37     60.57 o 
   0  14   7      251.86      203.09     39.62 o 
   1  14   7      179.20      191.78     27.37 o 
   2  14   7      288.63      286.04     32.33 o 
   3  14   7       37.59       55.61     18.31 o 
   4  14   7        9.17       42.26     13.40 o 
   5  14   7        1.66       21.68     11.21 o 
   6  14   7      616.29      641.42     43.27 o 
   7  14   7       21.23       39.58     18.80 o 
   1  15   7       45.76       58.30     15.85 o 
   2  15   7      539.71      559.23     44.54 o 
   3  15   7      255.85      242.40     28.36 o 
   4  15   7      494.70      511.72     38.59 o 
   5  15   7       73.91       90.88     18.32 o 
   6  15   7     1449.42     1439.62     87.48 o 
   0  16   7      869.30      851.21     77.57 o 
   1  16   7        0.25       10.37     14.09 o 
   2  16   7      140.56      199.90     27.32 o 
   3  16   7      158.83      186.33     25.82 o 
   4  16   7       16.25       25.08     23.94 o 
   1  17   7      268.84      308.07     46.98 o 
   0   0   8     8220.97     9241.66    305.24 o 
   1   0   8     1399.51     1329.34     30.33 o 
   2   0   8     5449.36     5364.71     73.08 o 
   3   0   8     8400.32     8923.80    265.74 o 
   4   0   8     9026.34     8559.47    119.77 o 
   5   0   8     2378.15     2343.78     51.64 o 
   6   0   8        2.87       41.60     13.76 o 
   7   0   8      742.60      825.06     36.73 o 
   8   0   8     1522.99     1218.55     70.08 o 
   9   0   8       50.97       78.75     24.19 o 
  10   0   8      261.90      282.17     28.96 o 
  11   0   8     2596.43     2335.79     92.36 o 
  12   0   8      311.35      325.00     43.18 o 
  13   0   8     1600.76     1500.32     79.83 o 
   1   1   8       29.93       55.64      5.75 o 
   2   1   8      584.46      666.39     15.90 o 
   3   1   8     1994.98     1941.15     28.65 o 
   4   1   8     2790.92     3098.58     42.85 o 
   5   1   8     3303.76     3334.72     45.36 o 
   6   1   8     1854.94     1837.67     39.38 o 
   7   1   8     1675.40     1599.58     37.99 o 
   8   1   8      995.70      935.08     29.48 o 
   9   1   8      150.50      189.20     16.49 o 
  10   1   8      584.35      578.24     26.87 o 
  11   1   8        0.66       19.77      9.43 o 
  12   1   8       72.62      100.47     17.59 o 
  13   1   8      520.64      515.75     46.43 o 
   0   2   8      711.70      803.92     23.66 o 
   1   2   8    15194.10    16245.04    128.60 o 
   2   2   8      668.39      713.24     16.76 o 
   3   2   8        0.08       19.53      5.69 o 
   4   2   8     2592.74     2568.97     41.28 o 
   5   2   8       91.75      117.43     10.01 o 
   6   2   8       19.55       59.61      9.49 o 
   7   2   8      576.67      559.82     24.51 o 
   8   2   8      203.55      253.62     18.44 o 
   9   2   8     1118.66     1021.92     32.37 o 
  10   2   8      293.94      325.17     22.14 o 
  11   2   8     2076.68     1965.67     59.77 o 
  12   2   8        0.41       27.22     13.55 o 
  13   2   8       64.69       78.11     14.95 o 
   1   3   8       77.23       70.80      7.33 o 
   2   3   8     2286.54     2199.57     31.74 o 
   3   3   8     4638.30     4979.46     61.32 o 
   4   3   8      421.87      410.44     16.52 o 
   5   3   8     5219.57     4874.26    127.42 o 
   6   3   8     1124.75     1023.65     29.32 o 
   7   3   8     2975.34     2691.16     52.09 o 
   8   3   8     1924.13     1777.33     42.39 o 
   9   3   8     1360.14     1372.55     38.25 o 
  10   3   8      401.16      438.90     25.84 o 
  11   3   8      209.70      269.84     26.86 o 
  12   3   8      214.95      223.50     26.51 o 
  13   3   8      339.52      393.32     58.28 o 
   0   4   8      208.69      151.60     13.63 o 
   1   4   8     9417.50    10154.17     98.39 o 
   2   4   8      121.07      144.35     11.88 o 
   3   4   8     1676.70     1497.23     30.95 o 
   4   4   8      101.57      120.57     10.25 o 
   5   4   8      735.18      725.61     24.14 o 
   6   4   8      388.03      476.07     30.13 o 
   7   4   8     1329.52     1206.46     35.48 o 
   8   4   8      810.84      796.02     29.65 o 
   9   4   8      385.58      414.72     24.37 o 
  10   4   8      112.72      128.98     19.06 o 
  11   4   8      456.06      467.62     43.06 o 
  12   4   8      288.30      313.36     39.44 o 
  13   4   8      477.37      533.61     56.19 o 
   1   5   8      543.95      587.11     23.77 o 
   2   5   8      348.67      327.14     22.59 o 
   3   5   8      851.07      890.53     37.76 o 
   4   5   8       55.16       80.70     11.50 o 
   5   5   8       73.03       84.21     11.96 o 
   6   5   8        0.87       28.64     11.94 o 
   7   5   8     1354.64     1184.38     43.69 o 
   8   5   8     3235.35     3016.66     75.53 o 
   9   5   8     3751.60     3561.86     85.91 o 
  10   5   8     2047.63     1839.40     61.28 o 
  11   5   8      648.93      712.66     67.02 o 
  12   5   8        0.61       24.36     16.15 o 
   0   6   8    14171.17    14956.92    303.46 o 
   1   6   8     2371.55     2145.15     65.29 o 
   2   6   8      153.37      183.06     22.35 o 
   3   6   8      427.12      394.22     25.81 o 
   4   6   8     1074.75      902.53     35.67 o 
   5   6   8      174.48      173.56     29.69 o 
   6   6   8     1263.78     1324.64     44.98 o 
   7   6   8      949.28      955.30     38.76 o 
   8   6   8      243.37      224.09     24.94 o 
   9   6   8     1610.78     1519.91     54.51 o 
  10   6   8     1898.45     1771.13     60.75 o 
  11   6   8      340.67      401.13     41.20 o 
  12   6   8      239.69      260.56     35.18 o 
   1   7   8      667.38      634.72     31.97 o 
   2   7   8      223.48      219.18     20.59 o 
   3   7   8        6.54       35.43      9.42 o 
   4   7   8       22.33       40.64     12.17 o 
   5   7   8      263.96      334.02     31.61 o 
   6   7   8      170.40      179.25     25.71 o 
   7   7   8      257.94      233.03     28.41 o 
   8   7   8      145.38      141.42     24.67 o 
   9   7   8       96.09      112.49     22.54 o 
  10   7   8      305.64      315.51     34.63 o 
  11   7   8      561.41      617.30     58.41 o 
  12   7   8      271.64      355.62     45.97 o 
   0   8   8      888.78      851.14     54.18 o 
   1   8   8     3139.10     2928.92     75.91 o 
   2   8   8     4094.84     3904.05     90.94 o 
   3   8   8     2495.06     2306.58     60.84 o 
   4   8   8      104.08       96.28     15.87 o 
   5   8   8      185.61      216.96     22.88 o 
   6   8   8       78.86       88.60     19.81 o 
   7   8   8     6114.66     5850.15    140.96 o 
   8   8   8       16.46       35.98     13.57 o 
   9   8   8     1281.25     1136.77     89.37 o 
  10   8   8      184.81      211.01     29.16 o 
  11   8   8        0.42       11.91     19.77 o 
   1   9   8     1676.67     1598.29     55.80 o 
   2   9   8      164.55      133.10     20.91 o 
   3   9   8        0.78        3.24      9.19 o 
   4   9   8        4.17        8.29      9.13 o 
   5   9   8      772.77      748.92     38.65 o 
   6   9   8     2074.38     1934.18     69.73 o 
   7   9   8     1110.93     1094.60     52.42 o 
   8   9   8       48.06      123.75     21.82 o 
   9   9   8     1169.48     1074.24     56.05 o 
  10   9   8      120.95      148.37     27.09 o 
  11   9   8      468.24      615.46     67.00 o 
   0  10   8     1797.97     1764.23    137.09 o 
   1  10   8      166.42      197.73     25.11 o 
   2  10   8       72.23       48.39     15.52 o 
   3  10   8     2851.83     2671.00     78.33 o 
   4  10   8       73.05      108.35     18.42 o 
   5  10   8      114.28       95.20     17.85 o 
   6  10   8      307.65      339.34     35.25 o 
   7  10   8     1516.72     1416.99     61.39 o 
   8  10   8       35.63       75.79     20.69 o 
   9  10   8        0.35       30.67     16.99 o 
  10  10   8      194.35      235.54     33.48 o 
   1  11   8       98.74      111.22     19.58 o 
   2  11   8      194.70      235.57     27.68 o 
   3  11   8      435.21      460.20     37.53 o 
   4  11   8     1227.40     1214.83     52.89 o 
   5  11   8     2965.42     2836.45     76.44 o 
   6  11   8     1191.87     1184.99     55.96 o 
   7  11   8     1410.84     1327.64     60.62 o 
   8  11   8      247.86      241.38     32.99 o 
   9  11   8      423.29      374.59     41.84 o 
  10  11   8       76.53      124.76     27.02 o 
   0  12   8        2.73       59.36     19.43 o 
   1  12   8      374.81      413.36     35.60 o 
   2  12   8      183.07      184.96     25.15 o 
   3  12   8      251.42      255.33     29.59 o 
   4  12   8      494.84      510.11     40.47 o 
   5  12   8       54.87       68.91     15.99 o 
   6  12   8      294.88      317.23     35.55 o 
   7  12   8       12.20       30.66     14.43 o 
   8  12   8      359.41      404.75     43.07 o 
   9  12   8       44.73       31.91     20.62 o 
   1  13   8     1213.04     1157.99     53.76 o 
   2  13   8      325.44      346.49     34.61 o 
   3  13   8     1516.31     1552.57     63.28 o 
   4  13   8      112.30      114.57     21.22 o 
   5  13   8       75.08       93.59     17.36 o 
   6  13   8      219.43      217.92     31.14 o 
   7  13   8      615.39      657.32     51.09 o 
   8  13   8      361.93      409.95     44.27 o 
   0  14   8      235.44      241.08     44.28 o 
   1  14   8     1676.52     1577.23     64.79 o 
   2  14   8      363.30      317.50     42.65 o 
   3  14   8       23.86       61.79     18.68 o 
   4  14   8      132.17      124.88     24.79 o 
   5  14   8       55.44       72.42     16.34 o 
   6  14   8        2.13       43.31     18.19 o 
   7  14   8      801.67      798.42     57.53 o 
   1  15   8        0.01       21.30     14.62 o 
   2  15   8      291.20      277.71     35.63 o 
   3  15   8       30.17       21.62     17.33 o 
   4  15   8       11.57       23.21     14.29 o 
   5  15   8        1.23       35.91     13.80 o 
   0  16   8      296.81      320.35     54.50 o 
   1  16   8     1443.33     1391.25     65.15 o 
   2  16   8      218.76      252.91     36.39 o 
   3  16   8        0.41      -11.51     12.56 o 
   1   1   9     4032.20     4148.23     45.35 o 
   2   1   9      429.98      454.74     14.40 o 
   3   1   9     9440.43     9309.58     96.55 o 
   4   1   9       20.23       33.45      5.23 o 
   5   1   9      625.75      564.80     19.01 o 
   6   1   9      369.93      417.70     21.08 o 
   7   1   9      686.02      639.35     25.59 o 
   8   1   9     2561.17     2309.28     49.97 o 
   9   1   9     3725.83     3560.84     77.02 o 
  10   1   9      720.42      711.98     38.91 o 
  11   1   9     1774.24     1659.99     55.36 o 
  12   1   9       89.55      100.11     18.16 o 
  13   1   9       18.73       42.63     16.58 o 
   0   2   9      154.85      201.82     14.92 o 
   1   2   9     1392.32     1323.23     24.37 o 
   2   2   9       66.60      114.83      8.81 o 
   3   2   9     6562.24     7122.33     75.72 o 
   4   2   9     3752.59     3887.41     51.51 o 
   5   2   9      659.87      768.94     52.20 o 
   6   2   9       33.05       78.40     10.70 o 
   7   2   9      339.71      383.53     22.41 o 
   8   2   9        0.38       46.81      9.76 o 
   9   2   9      199.49      203.32     18.31 o 
  10   2   9       98.64      155.08     15.08 o 
  11   2   9       79.99      145.76     19.29 o 
  12   2   9      408.04      468.90     36.38 o 
  13   2   9     1321.04     1377.40     57.04 o 
   1   3   9     4186.91     4108.86     50.57 o 
   2   3   9     1679.99     1388.86     25.44 o 
   3   3   9     3151.92     2985.69     45.52 o 
   4   3   9      883.19      887.99     23.56 o 
   5   3   9     2793.88     2731.73     59.88 o 
   6   3   9      566.13      539.21     23.66 o 
   7   3   9      176.96      149.75     15.36 o 
   8   3   9     1193.24     1118.06     33.81 o 
   9   3   9     3160.22     2981.12     59.88 o 
  10   3   9     2378.12     2156.99     51.73 o 
  11   3   9      229.87      218.17     27.84 o 
  12   3   9      435.18      485.09     42.35 o 
   0   4   9     2163.21     2253.28     49.22 o 
   1   4   9    11956.91    11829.82    119.59 o 
   2   4   9     1600.04     1565.53     39.77 o 
   3   4   9     1263.01     1137.49     30.83 o 
   4   4   9       93.16      115.31     12.44 o 
   5   4   9     1143.26     1088.32     31.91 o 
   6   4   9     1008.34      958.35     34.51 o 
   7   4   9      742.24      735.28     31.25 o 
   8   4   9        5.54       27.98      9.58 o 
   9   4   9      884.81      798.13     36.38 o 
  10   4   9      302.15      388.74     29.44 o 
  11   4   9     1680.97     1597.87     68.95 o 
  12   4   9      254.14      333.32     40.95 o 
   1   5   9       34.89       30.16      8.95 o 
   2   5   9       85.78       79.38     11.98 o 
   3   5   9       67.63      101.01     14.87 o 
   4   5   9      122.39      133.59     20.74 o 
   5   5   9     2335.69     2344.39     55.10 o 
   6   5   9      163.94      172.83     18.06 o 
   7   5   9     2162.59     2044.61     60.02 o 
   8   5   9      297.38      268.74     27.06 o 
   9   5   9      177.94      163.34     20.77 o 
  10   5   9       50.91       88.08     17.04 o 
  11   5   9        0.76       28.12     15.29 o 
  12   5   9        0.39       32.04     23.82 o 
   0   6   9     1934.72     2104.93    101.73 o 
   1   6   9     2311.85     2150.68     55.87 o 
   2   6   9        3.29       14.60      8.49 o 
   3   6   9     1445.58     1465.88     46.48 o 
   4   6   9      785.31      708.59     48.22 o 
   5   6   9     1110.08     1104.18     40.86 o 
   6   6   9       85.69       64.70     18.37 o 
   7   6   9      109.32      135.93     22.71 o 
   8   6   9      262.92      260.69     31.76 o 
   9   6   9     1226.86     1114.63     54.02 o 
  10   6   9      155.66      181.76     23.89 o 
  11   6   9      158.20      163.59     28.96 o 
  12   6   9       23.03       70.33     28.04 o 
   1   7   9       77.65      117.19     15.41 o 
   2   7   9     1072.38     1143.68     40.77 o 
   3   7   9      113.81      147.43     23.72 o 
   4   7   9       55.36       88.46     15.51 o 
   5   7   9     2774.46     2835.81     82.38 o 
   6   7   9       11.30       17.07     14.77 o 
   7   7   9     4330.62     4050.35    105.73 o 
   8   7   9      183.32      214.40     28.41 o 
   9   7   9      933.99      934.50     54.33 o 
  10   7   9       52.70       96.89     20.25 o 
  11   7   9      154.90      192.68     36.52 o 
   0   8   9     4913.38     4662.74    146.47 o 
   1   8   9     2174.19     2028.02     63.93 o 
   2   8   9       41.68       62.87     14.34 o 
   3   8   9      893.99      839.87     44.00 o 
   4   8   9      326.51      323.73     27.73 o 
   5   8   9        0.16       15.55     13.46 o 
   6   8   9      375.50      394.32     38.46 o 
   7   8   9     1335.29     1262.23     57.29 o 
   8   8   9      151.63      195.15     28.18 o 
   9   8   9       34.31      128.26     23.55 o 
  10   8   9       91.96      124.42     21.55 o 
  11   8   9      423.20      480.48     53.28 o 
   1   9   9     3047.91     2897.25     80.60 o 
   2   9   9     3603.38     3218.33     86.19 o 
   3   9   9      292.62      265.07     26.01 o 
   4   9   9       41.16       48.06     13.51 o 
   5   9   9     6011.31     5759.24    129.20 o 
   6   9   9      475.14      440.29     40.10 o 
   7   9   9     2036.22     1864.43     71.68 o 
   8   9   9      249.75      276.96     34.90 o 
   9   9   9        4.75       15.67     14.43 o 
  10   9   9        1.08       33.64     23.67 o 
   0  10   9     2026.87     2042.24    128.57 o 
   1  10   9     3049.93     2702.53     79.54 o 
   2  10   9      538.67      543.86     54.76 o 
   3  10   9     2819.68     2913.22     75.82 o 
   4  10   9      813.30      775.20     43.03 o 
   5  10   9      323.11      402.62     38.84 o 
   6  10   9       59.52       65.56     19.24 o 
   7  10   9      316.34      300.55     35.74 o 
   8  10   9        5.89       22.13     16.75 o 
   9  10   9        5.23       19.63     18.24 o 
  10  10   9       45.14       90.98     21.44 o 
   1  11   9        0.36       21.30      9.69 o 
   2  11   9       77.24       76.47     17.12 o 
   3  11   9       92.00       90.53     18.78 o 
   4  11   9      385.70      347.72     32.07 o 
   5  11   9       37.66       51.52     16.64 o 
   6  11   9       43.60       50.85     16.12 o 
   7  11   9      714.42      670.47     51.42 o 
   8  11   9      153.59      158.18     29.08 o 
   9  11   9        0.59       11.28     18.07 o 
   0  12   9      289.02      241.60     43.16 o 
   1  12   9     2251.09     2148.22     74.02 o 
   2  12   9      963.94      855.96     48.30 o 
   3  12   9     1332.74     1204.55     55.01 o 
   4  12   9      141.80      152.13     22.62 o 
   5  12   9       73.59       90.88     19.95 o 
   6  12   9       51.54      128.48     24.57 o 
   7  12   9        9.09       26.94     15.25 o 
   8  12   9       25.37       51.08     23.47 o 
   1  13   9      107.90      113.60     20.57 o 
   2  13   9      115.55      138.86     24.56 o 
   3  13   9      342.46      404.08     39.34 o 
   4  13   9      129.65      188.23     24.91 o 
   5  13   9      156.57      187.52     30.27 o 
   6  13   9       86.77      124.51     26.65 o 
   7  13   9      223.13      304.39     38.04 o 
   0  14   9      423.83      435.47     60.67 o 
   1  14   9      368.53      394.04     39.93 o 
   2  14   9        0.04        9.94     14.67 o 
   3  14   9       76.24      103.56     23.71 o 
   4  14   9        0.87       25.13     15.98 o 
   5  14   9       50.96       78.27     18.50 o 
   6  14   9      192.68      231.71     32.67 o 
   1  15   9      919.63      836.25     57.05 o 
   2  15   9      762.95      821.56     56.71 o 
   3  15   9     1251.04     1215.16     61.50 o 
   4  15   9        0.73       29.14     14.69 o 
   0  16   9      237.54      248.36     51.98 o 
   1  16   9      283.45      312.57     40.81 o 
   0   0  10     2309.03     2136.09     62.85 o 
   1   0  10      637.85      538.50     22.27 o 
   2   0  10     2663.06     2296.05     58.36 o 
   3   0  10      215.73      231.96     19.99 o 
   4   0  10     5087.16     4628.91     89.47 o 
   5   0  10        9.95        3.85     10.34 o 
   6   0  10      950.92      804.68     38.36 o 
   7   0  10     3809.16     3499.50     88.85 o 
   8   0  10        6.01       37.02     10.38 o 
   9   0  10       50.07       88.93     17.28 o 
  10   0  10       35.78       89.21     17.16 o 
  11   0  10      360.45      374.28     45.58 o 
  12   0  10     2163.82     1937.71     90.44 o 
   1   1  10     1048.80     1083.24     21.46 o 
   2   1  10       33.41       25.46      5.79 o 
   3   1  10        3.03       20.85      5.09 o 
   4   1  10     2173.81     2166.63     49.00 o 
   5   1  10       57.38       85.86     11.73 o 
   6   1  10     2126.01     2071.16     46.46 o 
   7   1  10      694.93      721.40     27.57 o 
   8   1  10      231.61      255.58     19.74 o 
   9   1  10      271.41      293.63     21.84 o 
  10   1  10      227.70      248.23     20.02 o 
  11   1  10       96.96      159.72     21.34 o 
  12   1  10      991.57      916.30     47.67 o 
   0   2  10    15916.11    15442.15    229.14 o 
   1   2  10       41.31       54.30      7.74 o 
   2   2  10     1032.84     1043.57     24.74 o 
   3   2  10       62.00       91.47      9.83 o 
   4   2  10     1955.51     1807.59     45.76 o 
   5   2  10        0.11       34.50      7.88 o 
   6   2  10      812.15      765.01     27.11 o 
   7   2  10      689.04      709.42     27.80 o 
   8   2  10       19.81       57.20      9.42 o 
   9   2  10      194.91      201.01     18.42 o 
  10   2  10     1395.59     1356.63     40.79 o 
  11   2  10      150.54      186.03     22.69 o 
  12   2  10      456.13      498.11     43.34 o 
   1   3  10       40.53       54.10      6.83 o 
   2   3  10     1202.69     1037.98     23.52 o 
   3   3  10       27.57       46.71      7.66 o 
   4   3  10     4298.33     4397.99     69.50 o 
   5   3  10     1362.55     1302.84     36.31 o 
   6   3  10     3353.84     3185.97     58.16 o 
   7   3  10      689.49      701.90     32.15 o 
   8   3  10     2650.76     2452.82     58.44 o 
   9   3  10      227.01      279.80     23.81 o 
  10   3  10     1027.02     1002.93     48.51 o 
  11   3  10       56.75       65.11     17.64 o 
  12   3  10      149.64      169.15     28.19 o 
   0   4  10     7342.09     6576.89    759.39 o 
   1   4  10       24.82       53.00      8.21 o 
   2   4  10      175.20      195.52     13.90 o 
   3   4  10      760.95      799.38     27.60 o 
   4   4  10     5388.10     5146.71     79.03 o 
   5   4  10      355.18      379.64     24.00 o 
   6   4  10      146.51      165.66     26.52 o 
   7   4  10       95.56      106.33     14.39 o 
   8   4  10      517.28      535.42     32.72 o 
   9   4  10      105.68      136.89     17.66 o 
  10   4  10      589.35      649.28     38.12 o 
  11   4  10      295.08      331.82     39.31 o 
  12   4  10       33.41       73.64     31.54 o 
   1   5  10        4.56       17.77      7.34 o 
   2   5  10     2443.27     2372.42     49.39 o 
   3   5  10       17.30       43.57     10.02 o 
   4   5  10      377.96      363.41     25.17 o 
   5   5  10      788.83      739.64     40.18 o 
   6   5  10      586.11      555.18     35.98 o 
   7   5  10      571.69      595.42     33.84 o 
   8   5  10     3803.37     3713.91     88.65 o 
   9   5  10        5.89       29.41     13.12 o 
  10   5  10     1520.23     1430.13     56.03 o 
  11   5  10       90.70       97.91     23.98 o 
   0   6  10     2839.24     2728.52     84.18 o 
   1   6  10       24.77       31.16      6.79 o 
   2   6  10     2138.92     2047.43     56.56 o 
   3   6  10     5189.80     5229.46     99.24 o 
   4   6  10     1069.59     1025.13     68.93 o 
   5   6  10     1160.01      981.38     47.44 o 
   6   6  10      379.56      359.72     35.23 o 
   7   6  10       52.31       77.06     19.28 o 
   8   6  10      771.42      729.96     49.48 o 
   9   6  10       21.42       42.33     14.85 o 
  10   6  10     1132.18     1135.14     62.17 o 
  11   6  10      157.92      195.08     35.06 o 
   1   7  10       33.33       54.83     12.77 o 
   2   7  10      476.73      516.77     32.75 o 
   3   7  10      100.18      106.04     17.97 o 
   4   7  10     1155.19     1091.17     43.20 o 
   5   7  10       10.32       19.54     13.78 o 
   6   7  10       94.04      143.80     24.64 o 
   7   7  10        6.28       29.52     15.71 o 
   8   7  10      152.76      136.81     25.67 o 
   9   7  10      363.22      340.89     37.75 o 
  10   7  10       16.46       54.19     17.56 o 
  11   7  10        0.30       62.17     20.24 o 
   0   8  10     2053.06     1932.38     91.66 o 
   1   8  10      396.43      425.39     42.42 o 
   2   8  10     1567.99     1512.61     51.09 o 
   3   8  10     1098.24     1114.06     44.32 o 
   4   8  10     6240.51     6128.58    129.71 o 
   5   8  10     1466.32     1295.41     57.21 o 
   6   8  10      145.96      136.07     34.15 o 
   7   8  10      364.31      329.05     37.20 o 
   8   8  10     2146.53     1963.87     75.82 o 
   9   8  10      166.16      130.50     25.09 o 
  10   8  10       15.39       50.36     18.28 o 
   1   9  10       69.47       88.92     16.58 o 
   2   9  10      397.41      374.13     34.69 o 
   3   9  10        0.14       22.45      9.90 o 
   4   9  10     1174.14     1112.16     55.65 o 
   5   9  10      116.48      159.19     26.14 o 
   6   9  10      456.74      547.44     45.18 o 
   7   9  10       40.17       47.60     17.96 o 
   8   9  10      989.55      862.92     57.34 o 
   9   9  10        2.88       28.52     18.78 o 
  10   9  10      178.34      244.37     31.53 o 
   0  10  10     1764.79     1428.63    147.84 o 
   1  10  10       10.94       22.68     10.20 o 
   2  10  10     1614.36     1500.95     53.68 o 
   3  10  10      644.98      653.17     40.11 o 
   4  10  10     2074.69     2207.42     67.45 o 
   5  10  10      477.39      549.05     47.84 o 
   6  10  10      235.97      251.07     33.69 o 
   7  10  10       15.12       25.87     16.39 o 
   8  10  10      130.32      170.45     31.00 o 
   9  10  10      126.14      127.45     38.68 o 
   1  11  10      143.38      138.43     23.22 o 
   2  11  10       85.71      129.17     22.61 o 
   3  11  10      156.80      199.21     25.02 o 
   4  11  10     2246.19     2281.09     89.66 o 
   5  11  10       23.19       52.85     18.78 o 
   6  11  10     2587.42     2362.72     85.19 o 
   7  11  10       36.49       88.49     23.43 o 
   8  11  10      226.73      240.99     35.47 o 
   0  12  10       79.99      105.01     25.08 o 
   1  12  10      374.57      403.57     38.68 o 
   2  12  10      199.45      192.09     28.50 o 
   3  12  10        1.49       26.08     11.84 o 
   4  12  10        6.11       30.37     12.96 o 
   5  12  10      283.06      325.06     38.21 o 
   6  12  10       60.11       82.27     21.38 o 
   7  12  10       25.60       86.32     29.78 o 
   8  12  10       47.47       79.83     35.80 o 
   1  13  10        1.37       16.83     12.84 o 
   2  13  10     2100.08     1973.86     75.36 o 
   3  13  10       48.83       67.31     20.70 o 
   4  13  10      217.75      273.37     31.26 o 
   5  13  10      197.04      199.29     31.11 o 
   6  13  10       39.00       88.40     20.53 o 
   0  14  10     3416.37     3382.00    147.32 o 
   1  14  10      479.76      554.84     47.86 o 
   2  14  10      187.37      173.69     29.31 o 
   3  14  10        0.11       14.85     14.12 o 
   4  14  10      221.04      239.36     29.80 o 
   5  14  10        3.95       43.55     32.48 o 
   1  15  10       22.78       42.18     21.11 o 
   2  15  10       13.04       12.53     18.69 o 
   3  15  10        5.12       16.10     17.97 o 
   1   1  11      759.34      743.25     20.97 o 
   2   1  11     8670.15     8602.22     90.12 o 
   3   1  11        0.61       27.14      6.72 o 
   4   1  11     1401.43     1320.71     30.59 o 
   5   1  11      310.55      310.23     21.79 o 
   6   1  11      194.32      253.92     18.42 o 
   7   1  11      344.05      379.42     22.88 o 
   8   1  11     3506.64     3427.36     65.72 o 
   9   1  11      317.10      382.31     25.22 o 
  10   1  11     1328.41     1274.76     40.39 o 
  11   1  11      470.36      471.60     32.42 o 
  12   1  11      151.77      190.61     23.92 o 
   0   2  11     1202.44     1245.51     33.45 o 
   1   2  11      496.59      492.05     21.38 o 
   2   2  11      680.27      692.20     20.45 o 
   3   2  11     4843.67     4785.84     61.60 o 
   4   2  11      391.49      442.72     22.97 o 
   5   2  11      437.71      432.40     23.06 o 
   6   2  11       21.81       39.48      9.56 o 
   7   2  11     2217.47     1978.48     75.30 o 
   8   2  11      187.98      236.63     19.59 o 
   9   2  11      164.02      176.56     20.03 o 
  10   2  11        4.65       35.46     10.20 o 
  11   2  11        0.76       45.51     11.55 o 
   1   3  11     2602.65     2383.09     47.62 o 
   2   3  11     1983.97     1866.93     55.95 o 
   3   3  11      836.05      831.20     26.07 o 
   4   3  11        3.72       23.19      7.76 o 
   5   3  11      561.14      551.44     26.93 o 
   6   3  11      248.71      208.09     19.78 o 
   7   3  11       32.24       90.25     12.98 o 
   8   3  11       74.93      128.90     16.70 o 
   9   3  11      493.08      502.85     31.36 o 
  10   3  11      785.52      760.23     38.92 o 
  11   3  11      305.40      350.89     32.31 o 
   0   4  11     1631.58     1346.76     51.27 o 
   1   4  11     2574.27     2484.88     47.63 o 
   2   4  11     2962.63     2663.77     76.53 o 
   3   4  11        0.77       19.47      8.75 o 
   4   4  11      257.52      326.04     24.14 o 
   5   4  11     1397.42     1364.08     49.42 o 
   6   4  11      246.43      330.67     26.36 o 
   7   4  11     1434.93     1296.45     44.54 o 
   8   4  11       61.84       75.29     13.92 o 
   9   4  11      424.17      443.83     32.07 o 
  10   4  11      451.37      481.05     34.67 o 
  11   4  11      725.47      826.54     67.16 o 
   1   5  11      625.41      643.77     29.12 o 
   2   5  11        3.36       19.19      8.69 o 
   3   5  11       63.53       82.58     13.96 o 
   4   5  11      866.01      939.05     43.42 o 
   5   5  11      228.63      217.16     26.04 o 
   6   5  11     4042.57     3880.94     90.76 o 
   7   5  11      520.55      622.70     50.42 o 
   8   5  11       65.26      135.74     20.74 o 
   9   5  11     1318.15     1271.55     59.60 o 
  10   5  11      111.75      148.55     26.52 o 
  11   5  11       26.84       74.48     20.83 o 
   0   6  11     1358.85     1344.75     58.03 o 
   1   6  11      132.54      134.83     22.45 o 
   2   6  11      212.50      258.08     30.26 o 
   3   6  11      593.22      584.17     33.88 o 
   4   6  11      995.05      932.52     47.29 o 
   5   6  11     1407.08     1202.49     54.33 o 
   6   6  11       52.66      104.89     22.04 o 
   7   6  11        4.10       40.30     16.91 o 
   8   6  11      275.73      253.44     32.68 o 
   9   6  11        5.95       46.60     17.83 o 
  10   6  11      227.12      254.63     35.56 o 
  11   6  11       44.14       96.99     33.99 o 
   1   7  11        4.32       23.49      8.42 o 
   2   7  11      157.12      196.15     23.14 o 
   3   7  11     1748.02     1689.96     55.23 o 
   4   7  11     4238.07     3997.09     90.34 o 
   5   7  11      345.51      355.94     35.61 o 
   6   7  11     4747.83     4760.16    118.86 o 
   7   7  11      548.17      531.98     47.75 o 
   8   7  11      308.20      347.25     39.36 o 
   9   7  11      792.08      760.04     71.36 o 
  10   7  11      282.75      332.58     37.69 o 
   0   8  11      576.37      520.73     45.30 o 
   1   8  11     1067.21     1042.40     54.44 o 
   2   8  11       35.73       63.75     14.74 o 
   3   8  11      896.03      809.11     41.00 o 
   4   8  11       43.86       65.87     15.23 o 
   5   8  11       18.60       38.20     15.83 o 
   6   8  11       21.54       28.00     16.04 o 
   7   8  11      596.81      668.10     50.28 o 
   8   8  11        0.33       47.13     17.75 o 
   9   8  11        1.53       46.09     20.25 o 
  10   8  11      115.27      190.90     31.84 o 
   1   9  11      275.80      277.49     28.00 o 
   2   9  11       34.25       65.28     14.53 o 
   3   9  11        2.88       28.43     11.31 o 
   4   9  11     2345.22     2232.41     68.00 o 
   5   9  11     1114.77      961.32     56.14 o 
   6   9  11     3856.22     3864.61    109.68 o 
   7   9  11      351.35      318.88     38.41 o 
   8   9  11      359.65      428.31     45.02 o 
   9   9  11       28.87       76.93     25.28 o 
   0  10  11     1631.57     1461.69     85.98 o 
   1  10  11      204.55      209.03     24.60 o 
   2  10  11      514.42      473.77     35.88 o 
   3  10  11      796.52      879.27     44.77 o 
   4  10  11      136.42      161.84     23.86 o 
   5  10  11      427.98      484.92     43.42 o 
   6  10  11       50.71       98.47     22.39 o 
   7  10  11       48.70       97.40     22.52 o 
   8  10  11       17.31       32.77     21.98 o 
   1  11  11      227.04      264.01     31.91 o 
   2  11  11       65.33       88.78     17.57 o 
   3  11  11       91.79       98.52     19.05 o 
   4  11  11      333.21      402.16     35.08 o 
   5  11  11      536.17      644.09     51.21 o 
   6  11  11     1474.65     1363.36     65.27 o 
   7  11  11        5.24       22.98     19.00 o 
   8  11  11        0.04       15.75     19.84 o 
   0  12  11      132.75      177.39     41.28 o 
   1  12  11     1240.83     1156.75     57.83 o 
   2  12  11      538.76      553.69     41.54 o 
   3  12  11       81.29       85.23     18.46 o 
   4  12  11       74.17       95.85     19.73 o 
   5  12  11        0.51       31.82     18.14 o 
   6  12  11       55.79       60.35     20.90 o 
   7  12  11       75.98       98.93     25.73 o 
   1  13  11       69.15       47.39     21.53 o 
   2  13  11      675.48      660.98     45.91 o 
   3  13  11       45.05       74.05     19.20 o 
   4  13  11        5.67       37.08     19.13 o 
   5  13  11      529.19      606.75     51.87 o 
   0  14  11       13.98       44.72     33.15 o 
   1  14  11      229.60      226.74     34.66 o 
   2  14  11       15.08       14.13     15.99 o 
   3  14  11       88.81      136.39     23.92 o 
   0   0  12     3623.95     3478.28    114.06 o 
   1   0  12      708.92      586.23     29.36 o 
   2   0  12        2.72       26.45      9.49 o 
   3   0  12     4200.24     4145.25    150.08 o 
   4   0  12     1204.46     1124.31     38.86 o 
   5   0  12     2493.78     2221.71     67.47 o 
   6   0  12     2884.11     2771.98     79.29 o 
   7   0  12      175.02      211.21     25.70 o 
   8   0  12     4166.74     3970.24    171.22 o 
   9   0  12        6.48       34.31     13.53 o 
  10   0  12     1071.30     1064.07     61.59 o 
  11   0  12      553.25      569.19     53.41 o 
   1   1  12      278.11      281.76     15.47 o 
   2   1  12     1114.07     1105.04     27.16 o 
   3   1  12      684.04      696.21     24.52 o 
   4   1  12      184.69      248.14     14.96 o 
   5   1  12     1063.85     1062.36     31.70 o 
   6   1  12       13.95       61.85     10.13 o 
   7   1  12      459.25      490.26     26.73 o 
   8   1  12      586.22      631.75     38.41 o 
   9   1  12       67.84      113.54     14.04 o 
  10   1  12       54.57       96.58     15.65 o 
  11   1  12      112.28      157.50     18.00 o 
   0   2  12     1344.90     1403.94     41.60 o 
   1   2  12      367.33      404.12     18.07 o 
   2   2  12      274.23      302.85     16.41 o 
   3   2  12      932.03      895.14     28.70 o 
   4   2  12      245.64      296.34     17.18 o 
   5   2  12      839.00      746.77     33.71 o 
   6   2  12      797.61      837.71     33.16 o 
   7   2  12      153.79      152.62     17.25 o 
   8   2  12      674.12      698.88     35.49 o 
   9   2  12      616.94      651.70     35.84 o 
  10   2  12       63.81       95.05     15.64 o 
  11   2  12      173.26      271.16     24.85 o 
   1   3  12      901.98      921.25     30.86 o 
   2   3  12       42.68       76.36     10.97 o 
   3   3  12     1611.64     1590.37     39.15 o 
   4   3  12       26.83       67.58     17.65 o 
   5   3  12     2388.54     2288.81     54.03 o 
   6   3  12      515.77      508.54     29.57 o 
   7   3  12     3646.26     3480.10     94.53 o 
   8   3  12        0.30       18.65     13.53 o 
   9   3  12     1011.02      986.69     40.02 o 
  10   3  12        4.20       48.94     11.01 o 
  11   3  12      103.75      134.62     17.55 o 
   0   4  12     2412.05     2359.66     67.80 o 
   1   4  12      296.73      312.39     21.98 o 
   2   4  12      152.97      164.25     23.18 o 
   3   4  12      656.30      644.49     32.19 o 
   4   4  12      589.38      637.55     38.51 o 
   5   4  12      107.73      136.48     20.74 o 
   6   4  12       22.81       51.77     14.01 o 
   7   4  12        6.33       27.65     11.73 o 
   8   4  12      402.13      433.42     34.08 o 
   9   4  12      312.86      355.89     33.29 o 
  10   4  12       58.23      132.86     21.37 o 
   1   5  12       43.89       77.91     16.60 o 
   2   5  12     2217.81     2208.48     56.62 o 
   3   5  12     1637.02     1531.59     47.11 o 
   4   5  12       63.72       94.39     15.70 o 
   5   5  12     2450.24     2378.13     69.24 o 
   6   5  12      624.81      654.91     41.47 o 
   7   5  12     1025.66      994.73     46.09 o 
   8   5  12      386.79      414.33     39.76 o 
   9   5  12     1218.25     1134.75     57.31 o 
  10   5  12       24.30       65.09     17.62 o 
   0   6  12     7053.19     6846.53    154.03 o 
   1   6  12     5505.63     5267.83    103.41 o 
   2   6  12      907.89      882.16     39.21 o 
   3   6  12      658.17      750.86     39.80 o 
   4   6  12     3627.52     3464.09     83.45 o 
   5   6  12      432.76      384.15     36.65 o 
   6   6  12      410.04      472.09     41.20 o 
   7   6  12      235.13      252.81     31.32 o 
   8   6  12      849.54      970.89     56.52 o 
   9   6  12       91.25      109.23     26.84 o 
  10   6  12      501.66      563.13     49.23 o 
   1   7  12        5.10       25.06      8.53 o 
   2   7  12        0.30       22.40     10.46 o 
   3   7  12      416.25      456.08     34.00 o 
   4   7  12      282.26      313.51     29.50 o 
   5   7  12      220.81      238.08     31.02 o 
   6   7  12      473.56      429.85     41.15 o 
   7   7  12       69.23      103.01     22.05 o 
   8   7  12      654.21      654.03     50.67 o 
   9   7  12        3.69       29.82     15.85 o 
   0   8  12       74.86      100.53     27.68 o 
   1   8  12     3274.59     3334.32     82.71 o 
   2   8  12       82.69      119.80     18.83 o 
   3   8  12     2006.60     1919.17     62.26 o 
   4   8  12      366.75      312.87     34.74 o 
   5   8  12      586.77      570.73     46.04 o 
   6   8  12        2.22       35.49     15.56 o 
   7   8  12        1.52       37.08     18.03 o 
   8   8  12      254.52      331.41     39.88 o 
   9   8  12      118.51      181.91     29.22 o 
   1   9  12      154.73      180.39     22.86 o 
   2   9  12        9.09       19.13     12.33 o 
   3   9  12      199.32      238.55     26.87 o 
   4   9  12        4.12       26.36     15.29 o 
   5   9  12      508.87      603.98     48.04 o 
   6   9  12      129.79      126.39     24.58 o 
   7   9  12      492.62      592.04     49.98 o 
   8   9  12       60.89       75.99     27.61 o 
   0  10  12      365.69      424.20     60.05 o 
   1  10  12      652.70      627.01     41.17 o 
   2  10  12        3.73       26.39     13.15 o 
   3  10  12      164.62      182.20     25.09 o 
   4  10  12       72.05      121.13     25.84 o 
   5  10  12       32.42       64.84     21.64 o 
   6  10  12       10.69       26.80     16.86 o 
   7  10  12      281.45      278.52     36.55 o 
   8  10  12        5.90       52.86     41.12 o 
   1  11  12      144.21      160.60     23.58 o 
   2  11  12      800.90      774.95     51.01 o 
   3  11  12      698.36      752.63     47.16 o 
   4  11  12      610.10      573.01     50.24 o 
   5  11  12     1388.03     1362.01     65.89 o 
   6  11  12      201.34      240.72     34.86 o 
   7  11  12      813.39      985.71     65.83 o 
   0  12  12     2846.43     2823.40    134.22 o 
   1  12  12      105.81      137.40     28.09 o 
   2  12  12      217.13      267.72     31.30 o 
   3  12  12       61.20       94.65     20.65 o 
   4  12  12     1041.72     1029.52     62.82 o 
   5  12  12      185.31      257.26     36.01 o 
   1  13  12      265.41      235.48     31.47 o 
   2  13  12       13.72       37.43     15.67 o 
   3  13  12      480.22      582.40     46.38 o 
   4  13  12      274.14      284.99     40.02 o 
   0  14  12      120.35      189.96     45.31 o 
   1   1  13     1837.37     1745.58     38.87 o 
   2   1  13     1413.81     1288.16     29.64 o 
   3   1  13     3048.28     2862.29     49.10 o 
   4   1  13      995.77     1049.23     31.49 o 
   5   1  13      510.80      576.56     30.11 o 
   6   1  13     3816.38     3475.33     77.67 o 
   7   1  13     1741.29     1509.62     46.41 o 
   8   1  13      553.24      559.21     32.70 o 
   9   1  13      902.09      924.07     40.68 o 
  10   1  13        2.85       37.42     12.38 o 
   0   2  13      391.14      419.48     37.39 o 
   1   2  13      600.72      615.91     27.26 o 
   2   2  13      878.95      873.00     28.23 o 
   3   2  13        6.09       30.76      8.74 o 
   4   2  13      873.96      843.65     34.77 o 
   5   2  13        3.39       50.25     10.08 o 
   6   2  13       13.35       52.89     12.02 o 
   7   2  13      560.49      642.43     34.12 o 
   8   2  13      119.05      156.30     17.76 o 
   9   2  13        0.69       39.54     11.67 o 
  10   2  13       27.10       76.11     13.78 o 
   1   3  13      325.75      387.01     26.30 o 
   2   3  13      260.09      271.74     20.75 o 
   3   3  13      410.29      440.27     24.17 o 
   4   3  13      295.30      338.87     26.26 o 
   5   3  13     1370.07     1297.40     45.26 o 
   6   3  13      751.99      796.68     40.39 o 
   7   3  13       86.92      131.78     18.59 o 
   8   3  13       70.58      105.98     15.69 o 
   9   3  13        4.11       64.57     14.26 o 
  10   3  13      251.69      279.65     27.82 o 
   0   4  13     1517.66     1469.59     64.50 o 
   1   4  13     1096.43     1084.32     34.88 o 
   2   4  13      206.33      270.82     23.32 o 
   3   4  13     1873.98     1809.09     51.80 o 
   4   4  13      673.49      598.86     39.64 o 
   5   4  13       66.99       78.81     17.74 o 
   6   4  13      446.41      439.60     35.03 o 
   7   4  13      254.89      259.35     28.89 o 
   8   4  13        8.64       60.11     12.99 o 
   9   4  13      469.98      511.74     41.13 o 
  10   4  13      269.88      291.31     39.05 o 
   1   5  13      266.38      305.23     24.75 o 
   2   5  13     1687.44     1582.97     48.54 o 
   3   5  13        9.01       30.53      9.21 o 
   4   5  13      214.49      237.69     26.82 o 
   5   5  13      880.98      848.41     43.98 o 
   6   5  13      208.84      246.17     29.01 o 
   7   5  13       43.02       78.90     15.31 o 
   8   5  13     1072.23     1099.51     50.24 o 
   9   5  13        2.04       66.46     18.98 o 
   0   6  13        2.54       21.37     33.02 o 
   1   6  13     1846.40     1722.67     55.90 o 
   2   6  13       32.84       54.96     12.64 o 
   3   6  13       72.67       96.58     16.81 o 
   4   6  13      217.30      278.80     32.66 o 
   5   6  13       14.85       53.88     16.13 o 
   6   6  13      279.43      318.83     36.41 o 
   7   6  13      469.67      464.10     43.43 o 
   8   6  13       31.84       81.41     18.03 o 
   9   6  13      132.53      164.77     26.88 o 
   1   7  13      555.66      602.40     38.71 o 
   2   7  13     3938.13     3784.25    119.92 o 
   3   7  13       11.22       28.81     12.61 o 
   4   7  13      963.86      964.75     52.82 o 
   5   7  13     1375.23     1344.44     60.83 o 
   6   7  13       68.34      123.88     23.74 o 
   7   7  13      138.18      248.50     32.92 o 
   8   7  13     1887.48     1859.33     77.23 o 
   9   7  13      259.71      361.55     40.49 o 
   0   8  13      513.97      542.88     60.43 o 
   1   8  13        1.69       34.35     10.60 o 
   2   8  13        0.82       24.62     12.23 o 
   3   8  13      299.41      297.83     30.34 o 
   4   8  13        3.38       32.52     15.20 o 
   5   8  13        1.26       31.25     15.29 o 
   6   8  13      134.88      193.76     30.57 o 
   7   8  13      146.77      185.72     30.09 o 
   8   8  13        3.93       91.15     17.95 o 
   1   9  13      265.82      313.12     31.05 o 
   2   9  13      900.24      924.83     50.05 o 
   3   9  13      258.11      299.35     31.51 o 
   4   9  13     1031.78     1026.86     57.74 o 
   5   9  13       38.63       61.48     21.03 o 
   6   9  13      109.67      141.45     28.43 o 
   7   9  13      509.02      573.52     49.81 o 
   0  10  13       73.00       94.76     29.34 o 
   1  10  13     1614.97     1509.11     58.19 o 
   2  10  13      235.48      331.64     46.24 o 
   3  10  13        0.53       27.49     13.50 o 
   4  10  13      475.69      570.58     54.12 o 
   5  10  13        1.07       21.09     16.55 o 
   6  10  13        4.54       59.34     18.86 o 
   1  11  13       11.40       32.14     14.26 o 
   2  11  13     1108.62     1192.44     56.80 o 
   3  11  13       16.74       46.12     18.81 o 
   4  11  13       54.82       81.91     24.11 o 
   5  11  13      447.70      447.68     47.18 o 
   0  12  13      525.37      632.50     52.07 o 
   1  12  13      127.26      139.70     24.35 o 
   2  12  13      117.49      159.66     26.50 o 
   3  12  13      446.96      513.14     43.81 o 
   4  12  13       84.68      123.65     31.31 o 
   1  13  13      470.87      463.92     42.81 o 
   0   0  14     5238.65     4996.97    309.11 o 
   1   0  14      663.28      623.75     34.04 o 
   2   0  14     4046.53     3967.48     84.72 o 
   3   0  14     1416.68     1341.48     45.38 o 
   4   0  14     2920.51     2806.99     79.18 o 
   5   0  14      102.97      154.91     21.70 o 
   6   0  14      642.37      720.31     82.30 o 
   7   0  14      900.48      909.12     63.35 o 
   8   0  14      108.99      111.52     25.92 o 
   9   0  14        0.25       28.48     17.04 o 
   1   1  14        0.06       27.86      9.61 o 
   2   1  14      782.47      878.12     26.46 o 
   3   1  14        0.44       49.42      7.85 o 
   4   1  14        1.15       30.00      8.38 o 
   5   1  14      488.57      534.85     30.71 o 
   6   1  14        6.96       45.18     11.01 o 
   7   1  14       85.59      133.30     16.95 o 
   8   1  14      810.16      868.32     43.34 o 
   9   1  14      137.76      177.78     19.39 o 
   0   2  14       82.96      111.77     21.96 o 
   1   2  14       46.75       73.76     12.38 o 
   2   2  14     3082.40     3114.89     63.81 o 
   3   2  14        0.64       27.38      7.21 o 
   4   2  14     3916.40     3778.31     80.45 o 
   5   2  14      234.26      236.08     23.28 o 
   6   2  14        7.14       39.82     12.77 o 
   7   2  14      330.12      350.47     29.88 o 
   8   2  14      228.48      265.90     26.75 o 
   9   2  14        0.47       42.16     14.08 o 
   1   3  14        3.76       17.57      8.84 o 
   2   3  14      223.58      253.97     20.88 o 
   3   3  14     1247.81     1191.26     38.62 o 
   4   3  14      522.87      543.44     32.93 o 
   5   3  14       30.84       96.48     15.13 o 
   6   3  14     1563.00     1572.27     53.07 o 
   7   3  14       86.41      126.10     18.48 o 
   8   3  14      838.09      866.08     44.55 o 
   9   3  14       48.73       90.43     17.38 o 
   0   4  14      340.00      289.49     34.37 o 
   1   4  14      786.31      821.87     38.47 o 
   2   4  14        4.29       48.01     10.14 o 
   3   4  14      400.13      438.53     29.51 o 
   4   4  14      509.42      599.91     38.90 o 
   5   4  14        0.03       34.48     12.34 o 
   6   4  14       25.59       69.76     14.79 o 
   7   4  14      201.11      291.70     30.90 o 
   8   4  14      281.57      292.60     29.44 o 
   9   4  14        3.31       59.51     22.24 o 
   1   5  14      950.95      933.33     41.97 o 
   2   5  14      147.65      195.37     20.88 o 
   3   5  14     1011.59      927.70     61.80 o 
   4   5  14     1289.31     1242.71     55.95 o 
   5   5  14      209.23      236.50     27.97 o 
   6   5  14     1604.03     1501.62     58.41 o 
   7   5  14      271.03      338.10     33.88 o 
   8   5  14      301.26      354.93     35.15 o 
   0   6  14     1992.52     2134.35    104.83 o 
   1   6  14     1390.16     1282.82     56.72 o 
   2   6  14     1107.09     1147.86     46.77 o 
   3   6  14      777.24      773.00     41.86 o 
   4   6  14      361.17      320.73     34.40 o 
   5   6  14       48.48       84.44     18.85 o 
   6   6  14      131.87      143.09     25.70 o 
   7   6  14      467.91      618.88     49.09 o 
   8   6  14        3.05       55.07     15.94 o 
   1   7  14        1.79       20.49     10.88 o 
   2   7  14      134.51      205.37     24.27 o 
   3   7  14       16.33       51.58     12.20 o 
   4   7  14       80.74      124.76     23.03 o 
   5   7  14      671.87      700.34     51.29 o 
   6   7  14        1.82       41.08     15.45 o 
   7   7  14       51.01       74.50     18.93 o 
   8   7  14      335.32      448.41     44.28 o 
   0   8  14     5260.32     5166.36    180.71 o 
   1   8  14      109.12      116.53     22.63 o 
   2   8  14     1008.32     1000.36     47.98 o 
   3   8  14        0.24       13.66     11.94 o 
   4   8  14        7.15       44.15     16.24 o 
   5   8  14        4.18       45.17     17.65 o 
   6   8  14      645.76      642.86     51.31 o 
   7   8  14       39.47      107.96     18.75 o 
   1   9  14       41.98       65.95     19.39 o 
   2   9  14      278.42      300.22     31.02 o 
   3   9  14       82.37      101.48     20.74 o 
   4   9  14      324.71      324.03     38.75 o 
   5   9  14      111.54      146.18     27.22 o 
   6   9  14      413.96      482.23     45.89 o 
   0  10  14     1283.07     1232.39     87.71 o 
   1  10  14       28.40       60.48     19.74 o 
   2  10  14       75.04       93.56     19.76 o 
   3  10  14        0.45       23.52     13.78 o 
   4  10  14       70.09      107.90     22.50 o 
   5  10  14        2.89       57.43     17.85 o 
   1  11  14      358.77      375.79     43.01 o 
   2  11  14      459.24      516.65     43.03 o 
   3  11  14        5.98       48.95     19.13 o 
   4  11  14      440.90      474.24     49.10 o 
   0  12  14      240.18      203.90     53.76 o 
   1  12  14      236.27      208.42     36.66 o 
   1   1  15       10.27       34.20     11.39 o 
   2   1  15       20.67       49.05     10.35 o 
   3   1  15      208.96      264.84     21.72 o 
   4   1  15       21.43       70.77     11.92 o 
   5   1  15     1966.38     1829.46     55.35 o 
   6   1  15     1310.94     1299.20     47.52 o 
   7   1  15     1158.10     1090.03     51.71 o 
   8   1  15      404.76      451.05     39.91 o 
   0   2  15     1769.50     1778.71     74.24 o 
   1   2  15     1277.88     1247.84     43.36 o 
   2   2  15      411.02      447.55     29.49 o 
   3   2  15      248.59      286.61     29.29 o 
   4   2  15      134.21      163.43     19.21 o 
   5   2  15       47.16       93.44     15.43 o 
   6   2  15       13.51       70.26     13.68 o 
   7   2  15        2.22       52.81     12.97 o 
   8   2  15       50.77       77.08     15.54 o 
   1   3  15      433.60      436.48     30.36 o 
   2   3  15     2798.22     2730.79     99.54 o 
   3   3  15      130.41      164.72     17.23 o 
   4   3  15      677.51      754.98     42.15 o 
   5   3  15     1275.10     1220.64     46.22 o 
   6   3  15     1739.99     1641.09     78.48 o 
   7   3  15      271.78      291.62     29.54 o 
   8   3  15      471.74      525.85     38.31 o 
   0   4  15      284.12      296.19     37.08 o 
   1   4  15      909.78      915.62     40.38 o 
   2   4  15     1716.39     1665.32     57.68 o 
   3   4  15      653.91      704.38     37.01 o 
   4   4  15      185.29      236.19     26.80 o 
   5   4  15      289.55      261.25     29.43 o 
   6   4  15      321.87      298.44     30.78 o 
   7   4  15      309.66      341.03     33.44 o 
   8   4  15      203.19      253.62     27.14 o 
   1   5  15        3.59       13.53     11.20 o 
   2   5  15      274.62      271.95     28.14 o 
   3   5  15      140.18      177.84     20.49 o 
   4   5  15       18.94       54.42     13.05 o 
   5   5  15       22.18       39.25     14.15 o 
   6   5  15        5.36       43.38     14.94 o 
   7   5  15      316.17      420.50     37.39 o 
   0   6  15     1497.12     1500.30     89.94 o 
   1   6  15      212.23      261.04     31.50 o 
   2   6  15      147.63      201.37     28.90 o 
   3   6  15      128.51      194.28     27.77 o 
   4   6  15        9.27       50.09     16.17 o 
   5   6  15       13.28       58.95     14.81 o 
   6   6  15        0.02       36.15     17.05 o 
   7   6  15       14.72       74.46     18.15 o 
   1   7  15      183.76      231.44     30.30 o 
   2   7  15      407.03      470.49     42.48 o 
   3   7  15      298.80      349.30     36.81 o 
   4   7  15      169.45      199.85     27.90 o 
   5   7  15      445.02      505.11     46.12 o 
   6   7  15        7.49       69.88     16.58 o 
   0   8  15      142.44      212.09     44.43 o 
   1   8  15       32.89       55.48     18.82 o 
   2   8  15       28.62       58.00     18.38 o 
   3   8  15      441.85      488.96     44.33 o 
   4   8  15      146.24      200.51     30.54 o 
   5   8  15       60.01      109.00     20.27 o 
   1   9  15      340.63      382.34     43.05 o 
   2   9  15     1332.77     1293.93     64.89 o 
   3   9  15      393.03      504.54     46.28 o 
   4   9  15       40.12      105.22     20.84 o 
   0  10  15      466.91      499.96     67.54 o 
   1  10  15      435.54      435.63     44.05 o 
   2  10  15       96.50      129.02     25.77 o 
   3  10  15      162.71      247.37     40.16 o 
   0   0  16     5653.33     5282.38    253.19 o 
   1   0  16     2836.53     2791.46    123.71 o 
   2   0  16     1486.98     1434.84    100.57 o 
   3   0  16     2227.24     2151.43    106.28 o 
   4   0  16       65.84       80.38     41.49 o 
   5   0  16       15.94       79.91     24.98 o 
   6   0  16       32.95      153.78     36.90 o 
   7   0  16        2.72       61.38     24.75 o 
   1   1  16      461.34      517.61     31.84 o 
   2   1  16        0.17       29.19     13.93 o 
   3   1  16       31.21       34.97     20.15 o 
   4   1  16        3.26       26.47     21.31 o 
   5   1  16      128.90      172.56     23.70 o 
   6   1  16        7.66       38.82     13.48 o 
   7   1  16      331.13      385.23     36.26 o 
   0   2  16     3182.90     3068.90    103.81 o 
   1   2  16      148.88      184.63     20.20 o 
   2   2  16      291.21      352.92     28.89 o 
   3   2  16     1578.66     1586.35     66.16 o 
   4   2  16        0.24       30.58     21.32 o 
   5   2  16      710.88      719.69     40.23 o 
   6   2  16        3.82       50.11     12.45 o 
   7   2  16      230.60      340.91     34.25 o 
   1   3  16        7.49       36.68     11.82 o 
   2   3  16       13.73       49.82     11.66 o 
   3   3  16       17.11       36.00     13.10 o 
   4   3  16      104.86      168.37     20.88 o 
   5   3  16      346.96      442.04     36.86 o 
   6   3  16       33.07       48.44     15.14 o 
   7   3  16      836.68      877.17     49.97 o 
   0   4  16        0.66       10.86     13.87 o 
   1   4  16     1435.44     1401.59     49.74 o 
   2   4  16       68.78       89.63     18.20 o 
   3   4  16      394.68      358.22     37.31 o 
   4   4  16       47.59       67.62     20.87 o 
   5   4  16      203.34      241.45     32.21 o 
   6   4  16       20.04       64.36     15.20 o 
   1   5  16       28.70       61.60     16.54 o 
   2   5  16       78.81       60.58     15.99 o 
   3   5  16      149.98      154.68     27.05 o 
   4   5  16       56.77      101.45     19.44 o 
   5   5  16     1579.24     1616.33     62.59 o 
   6   5  16       94.15      187.50     35.72 o 
   0   6  16        5.56       17.59     40.01 o 
   1   6  16      753.36      778.11     51.59 o 
   2   6  16       55.98       82.13     19.81 o 
   3   6  16      858.97      915.92     75.66 o 
   4   6  16      595.63      656.05     49.32 o 
   5   6  16       43.56       82.05     20.49 o 
   1   7  16       56.94       90.38     19.60 o 
   2   7  16        0.38       19.28     14.14 o 
   3   7  16        3.45       27.47     19.88 o 
   4   7  16        1.02       50.46     16.43 o 
   0   8  16       40.33       81.12     25.69 o 
   1   8  16     1712.66     1821.55     75.20 o 
   2   8  16      156.99      171.67     28.04 o 
   3   8  16        5.88       54.71     25.73 o 
   1   9  16      185.84      303.16     37.47 o 
   1   1  17       33.63       94.47     20.48 o 
   2   1  17       95.97      155.12     26.59 o 
   3   1  17       39.27       52.76     25.40 o 
   4   1  17      174.02      202.19     44.89 o 
   5   1  17      901.24      778.80     82.98 o 
   0   2  17     2653.48     2453.58     98.96 o 
   1   2  17       60.30       84.33     13.53 o 
   2   2  17      749.35      747.31     38.19 o 
   3   2  17      240.58      281.28     39.90 o 
   4   2  17        9.39       39.70     17.55 o 
   5   2  17        1.13       10.17     19.01 o 
   1   3  17      657.24      691.51     39.74 o 
   2   3  17       60.31       76.07     14.12 o 
   3   3  17      110.94      176.67     26.85 o 
   4   3  17      322.09      352.39     44.27 o 
   5   3  17      560.66      685.63     65.83 o 
   0   4  17      947.10      965.48     64.10 o 
   1   4  17      466.11      469.31     38.12 o 
   2   4  17     1042.86      973.74     50.17 o 
   3   4  17       59.37       91.47     22.78 o 
   4   4  17      910.47      888.64     55.99 o 
   1   5  17      583.24      613.80     48.54 o 
   2   5  17       68.25      103.91     22.12 o 
   3   5  17      370.13      338.36     45.73 o 
   4   5  17      190.63      254.71     36.52 o 
   0   6  17      409.42      497.55     67.41 o 
   1   6  17      229.60      284.88     37.77 o 
   2   6  17      382.79      422.31     43.29 o 
   3   6  17       19.57       44.25     22.15 o 
   1   7  17      412.47      415.55     41.04 o 
   0   0  18      252.03      364.64     80.89 o 
   1   0  18     3806.05     3588.01    164.84 o 
   2   0  18      498.22      608.24     72.02 o 
   3   0  18      693.83      671.20    111.50 o 
   1   1  18       12.92       40.60     17.66 o 
   2   1  18      137.35      204.39     31.39 o 
   3   1  18       48.25       50.92     30.55 o 
   0   2  18       48.56       77.01     31.29 o 
   1   2  18      427.85      477.14     45.84 o 
   2   2  18       13.31       26.74     15.90 o 
   3   2  18       52.06       17.97     31.27 o 
   1   3  18        0.29       40.28     13.37 o 
   2   3  18      138.45      180.51     22.37 o 
   0   4  18      168.04      238.80     37.02 o 
   1   4  18       12.36       52.31     14.98 o 
                                                 
